# Supplementary material for: Microfluidic Organoid Cultures Derived from Pancreatic Cancer Biopsies for Personalized Testing of Chemotherapy and Immunotherapy
Source: Adv Sci (Weinh). 2023 Nov 29;11(5):2303088. doi: 10.1002/advs.202303088 (PMC10837378; doi:10.1002/advs.202303088)
Supplement: Supplementary file 2 — Supplemental Table 1 [file ADVS-11-2303088-s002.csv]

gene	symbol	PValue	logFC	neglog10PValue
ENSG00000124102	PI3	0	6.577431899	Inf
ENSG00000167772	ANGPTL4	0	-4.95699783	Inf
ENSG00000164761	TNFRSF11B	0	4.841975604	Inf
ENSG00000104419	NDRG1	0	-3.913847327	Inf
ENSG00000149925	ALDOA	0	-3.742728458	Inf
ENSG00000146674	IGFBP3	0	-3.721726745	Inf
ENSG00000115919	KYNU	2.00E-298	3.422713306	294.2640668
ENSG00000137193	PIM1	7.79E-297	-3.214666637	292.7326097
ENSG00000214049	UCA1	1.86E-290	-3.691503003	286.4060664
ENSG00000163735	CXCL5	2.18E-286	3.11081644	282.3827399
ENSG00000125968	ID1	5.48E-281	-3.410846379	277.0232127
ENSG00000198743	SLC5A3	1.83E-276	-2.912513328	272.5370351
ENSG00000167779	IGFBP6	9.59E-271	-2.624899634	266.8528678
ENSG00000134107	BHLHE40	4.38E-266	-2.650193457	262.225516
ENSG00000204616	TRIM31	4.88E-260	-2.561960605	256.2088788
ENSG00000107731	UNC5B	5.02E-244	-2.66088575	240.2239899
ENSG00000196352	CD55	8.62E-241	-2.900242758	237.0160191
ENSG00000268104	SLC6A14	1.43E-235	3.409377167	231.8197886
ENSG00000112715	VEGFA	9.48E-235	-2.27759083	231.0229193
ENSG00000126603	GLIS2	5.67E-233	-2.736712934	229.2680112
ENSG00000143847	PPFIA4	2.01E-232	-3.220522306	228.7399501
ENSG00000137878	GCOM1	1.08E-231	-3.174185615	228.0287997
ENSG00000196754	S100A2	1.37E-230	4.209578183	226.9462341
ENSG00000109321	AREG	3.97E-220	-2.626252592	216.5020319
ENSG00000090382	LYZ	4.19E-218	2.974683601	214.4964639
ENSG00000059804	SLC2A3	6.66E-216	-5.287019877	212.3125303
ENSG00000150471	LPHN3	3.98E-213	3.758422143	209.5521274
ENSG00000183696	UPP1	1.07E-212	-3.007749397	209.138969
ENSG00000138131	LOXL4	2.74E-206	-2.908749864	202.7461016
ENSG00000113739	STC2	2.84E-205	-2.191386819	201.7453998
ENSG00000111674	ENO2	2.20E-202	-2.237184827	198.8691329
ENSG00000162496	DHRS3	2.55E-201	-2.443428927	197.8201992
ENSG00000163739	CXCL1	2.13E-198	2.188987523	194.910872
ENSG00000051108	HERPUD1	1.77E-196	-2.831746153	193.0042801
ENSG00000198380	GFPT1	9.89E-196	-2.310948077	192.2700094
ENSG00000105974	CAV1	1.47E-194	-2.371626771	191.1086069
ENSG00000163734	CXCL3	8.04E-192	2.263215204	188.3836825
ENSG00000044574	HSPA5	2.42E-186	-3.24652689	182.9167977
ENSG00000105852	PON3	5.31E-186	2.582991125	182.586577
ENSG00000137868	STRA6	5.46E-186	-2.688950889	182.5859662
ENSG00000115648	MLPH	2.79E-185	-2.52030383	181.8881583
ENSG00000128923	FAM63B	1.36E-183	-2.164033108	180.2121785
ENSG00000168209	DDIT4	2.15E-178	-2.148426548	175.0212912
ENSG00000099875	MKNK2	2.55E-174	-2.274789538	170.9584423
ENSG00000115756	HPCAL1	1.44E-172	-1.990787587	169.2171046
ENSG00000080031	PTPRH	2.55E-172	-2.237185466	168.976523
ENSG00000125826	RBCK1	7.03E-172	-2.196522043	168.5460014
ENSG00000198938	MT-CO3	1.39E-171	2.395799708	168.2594817
ENSG00000134531	EMP1	2.74E-171	-2.112431545	167.9740672
ENSG00000118257	NRP2	2.75E-170	-2.152293763	166.9812032
ENSG00000185033	SEMA4B	4.44E-170	-2.181058502	166.7814897
ENSG00000175197	DDIT3	8.71E-167	-3.356098634	163.4970754
ENSG00000197461	PDGFA	8.29E-166	-2.389418006	162.5265301
ENSG00000148926	ADM	4.62E-165	-2.829934686	161.7891238
ENSG00000224032	EPB41L4A-AS1	2.66E-164	-2.26578993	161.0370193
ENSG00000145824	CXCL14	4.76E-164	2.342371861	160.7913437
ENSG00000152256	PDK1	8.94E-163	-2.67509776	159.5254439
ENSG00000250509	CTC-573N18.1	1.86E-157	-3.368247732	154.2158029
ENSG00000146242	TPBG	2.86E-157	-1.996661141	154.0348598
ENSG00000172478	C2orf54	5.99E-155	-2.97861189	151.7215415
ENSG00000146278	PNRC1	4.99E-154	-2.084759224	150.8084889
ENSG00000214193	SH3D21	5.77E-153	-2.080327641	149.7520289
ENSG00000150687	PRSS23	9.78E-151	-2.078240348	147.5297169
ENSG00000101384	JAG1	6.27E-150	-2.015120115	146.7296657
ENSG00000198899	MT-ATP6	3.43E-148	2.085709504	145.0001799
ENSG00000125733	TRIP10	3.47E-148	-1.842827077	145.0001799
ENSG00000197930	ERO1L	5.26E-147	-2.116664367	143.8257373
ENSG00000001626	CFTR	7.17E-147	4.940449396	143.6981455
ENSG00000122884	P4HA1	7.57E-147	-2.630571555	143.6807208
ENSG00000148426	PROSER2	2.22E-142	-2.209878591	139.225223
ENSG00000069399	BCL3	1.69E-141	-2.089476003	138.3495746
ENSG00000136068	FLNB	9.70E-141	-1.90213687	137.5975088
ENSG00000198959	TGM2	1.09E-140	-2.235978075	137.5521123
ENSG00000187244	BCAM	1.15E-140	-2.090812494	137.5339471
ENSG00000095564	BTAF1	1.08E-137	-1.73942403	134.5691862
ENSG00000198727	MT-CYB	1.36E-137	2.085926092	134.4732293
ENSG00000228253	MT-ATP8	4.11E-137	2.258438421	133.9988391
ENSG00000169429	IL8	4.39E-137	2.03736072	133.9760921
ENSG00000143320	CRABP2	2.93E-136	-2.425111421	133.1575431
ENSG00000076641	PAG1	5.02E-135	-2.889842233	131.928401
ENSG00000171223	JUNB	1.44E-134	-2.012074708	131.4769291
ENSG00000188738	FSIP2	1.93E-134	3.731435585	131.3547196
ENSG00000189057	FAM111B	9.36E-134	3.24080917	130.6740674
ENSG00000173110	HSPA6	5.71E-133	4.433164846	129.8938628
ENSG00000128590	DNAJB9	8.04E-132	-1.865788178	128.7503378
ENSG00000117115	PADI2	8.84E-132	-2.093748984	128.71413
ENSG00000120889	TNFRSF10B	1.04E-131	-1.972725564	128.6465316
ENSG00000104881	PPP1R13L	1.24E-131	-1.768715251	128.5782616
ENSG00000169435	RASSF6	5.81E-131	2.201949771	127.9108453
ENSG00000168056	LTBP3	9.25E-129	-1.758110368	125.7138407
ENSG00000162772	ATF3	1.48E-127	-2.7093329	124.5130818
ENSG00000099849	RASSF7	2.47E-127	-1.869431029	124.2970399
ENSG00000253552	HOXA-AS2	1.97E-126	-2.120194325	123.3991769
ENSG00000170542	SERPINB9	1.41E-125	-1.812173238	122.5489249
ENSG00000070669	ASNS	8.98E-125	-3.475243839	121.7498392
ENSG00000117394	SLC2A1	2.36E-124	-2.088583995	121.3340107
ENSG00000178295	GEN1	3.14E-123	2.09862008	120.2146364
ENSG00000116285	ERRFI1	3.22E-123	-1.603800455	120.2083053
ENSG00000161638	ITGA5	4.62E-123	-1.73397266	120.056526
ENSG00000181649	PHLDA2	4.86E-123	-1.92554426	120.0382384
ENSG00000173812	EIF1	1.22E-122	-2.063197371	119.6439281
ENSG00000006459	KDM7A	5.12E-122	-2.037185144	119.0248704
ENSG00000064651	SLC12A2	1.61E-121	2.3297839	118.5305284
ENSG00000113070	HBEGF	1.69E-121	-1.902152667	118.5136472
ENSG00000125875	TBC1D20	1.95E-121	-1.778962544	118.4567589
ENSG00000151914	DST	4.39E-121	1.787227661	118.1083101
ENSG00000158615	PPP1R15B	9.57E-121	-1.983647326	117.7733774
ENSG00000177410	ZFAS1	2.39E-120	-2.028751585	117.3794668
ENSG00000145780	FEM1C	4.07E-120	-1.999782074	117.1524619
ENSG00000127663	KDM4B	1.17E-118	-1.693284238	115.6977523
ENSG00000007516	BAIAP3	1.57E-118	-2.140656598	115.5755256
ENSG00000176407	KCMF1	2.76E-118	-1.591209895	115.3329575
ENSG00000160961	ZNF333	1.23E-117	-2.0476082	114.6868838
ENSG00000198840	MT-ND3	1.33E-117	1.72875392	114.6570643
ENSG00000113369	ARRDC3	5.00E-117	-1.854816409	114.0867297
ENSG00000171401	KRT13	4.03E-116	-4.570289017	113.1840827
ENSG00000081041	CXCL2	5.91E-116	2.545233024	113.0214995
ENSG00000267519	MIR24-2	1.84E-115	-2.371972648	112.5311168
ENSG00000092969	TGFB2	2.99E-115	-2.975072915	112.3239404
ENSG00000188191	PRKAR1B	1.28E-114	2.68813243	111.6967998
ENSG00000243335	KCTD7	1.98E-114	-1.7031616	111.5105325
ENSG00000139618	BRCA2	8.37E-113	2.327340878	109.8882139
ENSG00000196083	IL1RAP	2.46E-112	-2.307829543	109.424246
ENSG00000127334	DYRK2	6.10E-112	-1.643537404	109.0324549
ENSG00000103257	SLC7A5	8.97E-112	-1.738992497	108.8686475
ENSG00000163435	ELF3	2.68E-111	-1.65761844	108.396327
ENSG00000111912	NCOA7	3.33E-111	1.79465858	108.3054485
ENSG00000124882	EREG	5.59E-111	-1.780996843	108.0841263
ENSG00000117519	CNN3	9.35E-111	1.713370876	107.8640424
ENSG00000110092	CCND1	1.24E-110	-1.593124548	107.7445152
ENSG00000013588	GPRC5A	1.84E-110	-1.976755363	107.5760607
ENSG00000150961	SEC24D	2.62E-110	-1.738433594	107.4270816
ENSG00000214021	TTLL3	3.18E-110	-1.857725779	107.3457592
ENSG00000184254	ALDH1A3	2.17E-109	-1.794338608	106.5154063
ENSG00000129757	CDKN1C	3.16E-109	-2.959001106	106.3547474
ENSG00000131941	RHPN2	3.69E-108	-1.720319741	105.2904397
ENSG00000006327	TNFRSF12A	9.22E-108	-1.867972007	104.8958673
ENSG00000244161	FLNB-AS1	1.38E-107	-3.392810061	104.7225111
ENSG00000159399	HK2	1.67E-107	-2.42272242	104.6445708
ENSG00000126368	NR1D1	2.43E-107	-2.40046222	104.4853164
ENSG00000198712	MT-CO2	4.19E-107	1.719536228	104.250991
ENSG00000105825	TFPI2	5.79E-107	-2.238213931	104.1134409
ENSG00000231226	TRIM31-AS1	7.30E-107	-3.496507203	104.0157219
ENSG00000229152	ANKRD10-IT1	1.05E-106	-1.931114144	103.8627675
ENSG00000261780	CTD-2354A18.1	1.90E-106	-1.911520997	103.6059856
ENSG00000133019	CHRM3	7.62E-106	2.577466274	103.0061416
ENSG00000140481	CCDC33	2.96E-105	-2.392331596	102.4205317
ENSG00000144354	CDCA7	4.66E-105	1.848864163	102.2253878
ENSG00000105650	PDE4C	6.33E-105	-3.648900474	102.0959567
ENSG00000138778	CENPE	7.29E-105	1.943351683	102.0373181
ENSG00000196182	STK40	1.51E-104	-1.712439104	101.7229791
ENSG00000185043	CIB1	4.61E-104	-1.528748822	101.2417264
ENSG00000172638	EFEMP2	4.87E-104	-2.352927071	101.22082
ENSG00000196295	AC005154.6	1.21E-103	-1.685462259	100.8276728
ENSG00000105373	GLTSCR2	1.19E-102	-1.538189205	99.83691492
ENSG00000092853	CLSPN	2.17E-102	1.628895521	99.58102805
ENSG00000118816	CCNI	1.02E-101	-1.605979965	98.91326479
ENSG00000269821	KCNQ1OT1	3.84E-101	-2.51032434	98.34057683
ENSG00000179674	ARL14	1.54E-100	-1.782684212	97.74017016
ENSG00000160255	ITGB2	5.62E-100	-1.75723752	97.18055888
ENSG00000211455	STK38L	2.43E-99	1.573066458	96.54715614
ENSG00000197937	ZNF347	7.98E-99	2.781177534	96.03355597
ENSG00000156253	RWDD2B	9.00E-99	1.803781512	95.98393587
ENSG00000156639	ZFAND3	1.75E-98	-1.431983949	95.69898786
ENSG00000134954	ETS1	4.89E-98	-1.618389249	95.2540133
ENSG00000131016	AKAP12	7.61E-98	-1.734749154	95.064989
ENSG00000001084	GCLC	1.70E-97	-1.616830852	94.71795839
ENSG00000088367	EPB41L1	2.22E-97	-1.669987383	94.60441886
ENSG00000095596	CYP26A1	2.74E-97	-4.053855325	94.516765
ENSG00000177879	AP3S1	2.92E-97	-1.559360948	94.49167867
ENSG00000172819	RARG	3.08E-97	-1.487827195	94.47029784
ENSG00000254087	LYN	3.89E-97	1.417301109	94.37153346
ENSG00000142623	PADI1	5.67E-97	-1.832641392	94.21022376
ENSG00000134802	SLC43A3	6.09E-97	1.714137721	94.18185171
ENSG00000172164	SNTB1	1.01E-96	1.864531253	93.96418855
ENSG00000120675	DNAJC15	1.49E-96	1.696017087	93.79799112
ENSG00000141562	NARF	1.60E-96	-1.804800984	93.76895252
ENSG00000134824	FADS2	1.86E-96	2.219437545	93.70697439
ENSG00000158711	ELK4	2.81E-96	-1.957077899	93.5293198
ENSG00000263528	IKBKE	4.29E-96	2.000866436	93.34870369
ENSG00000273151	RP11-449P15.2	4.83E-96	-2.041035991	93.29903655
ENSG00000212719	C17orf51	9.08E-96	-2.028407265	93.02774232
ENSG00000169692	AGPAT2	3.74E-95	-1.411906713	92.41500183
ENSG00000102057	KCND1	5.54E-95	-3.087422393	92.24679805
ENSG00000142188	TMEM50B	8.69E-95	-1.582552077	92.05390126
ENSG00000184678	HIST2H2BE	1.52E-93	-3.192271138	90.8130013
ENSG00000142910	TINAGL1	2.41E-93	-1.487759388	90.61546696
ENSG00000074935	TUBE1	2.54E-93	-1.723007389	90.59524862
ENSG00000231074	HCG18	2.79E-93	1.642228952	90.55622182
ENSG00000110888	CAPRIN2	2.93E-93	-1.652349427	90.53678953
ENSG00000115129	TP53I3	5.29E-93	2.688154616	90.283089
ENSG00000102312	PORCN	5.72E-93	-1.75362078	90.25109763
ENSG00000196937	FAM3C	1.06E-92	-1.563868366	89.98622155
ENSG00000138166	DUSP5	1.25E-92	-2.132075769	89.91578617
ENSG00000169914	OTUD3	2.13E-92	-2.106837602	89.68790618
ENSG00000122952	ZWINT	3.09E-92	1.926066177	89.52717548
ENSG00000089902	RCOR1	3.13E-92	-1.460222831	89.52421545
ENSG00000075618	FSCN1	4.38E-92	-1.599804883	89.38074658
ENSG00000073605	GSDMB	5.10E-92	-2.079805562	89.31623841
ENSG00000101782	RIOK3	5.79E-92	-1.754907302	89.26359711
ENSG00000141738	GRB7	6.38E-92	-2.029300066	89.22385792
ENSG00000166471	TMEM41B	8.27E-92	-1.861458509	89.1132378
ENSG00000184009	ACTG1	9.63E-92	-1.400913811	89.04907404
ENSG00000016391	CHDH	9.91E-92	2.037961651	89.03865189
ENSG00000113916	BCL6	1.64E-91	-1.511084279	88.82219536
ENSG00000102572	STK24	1.92E-91	-1.449142392	88.75600972
ENSG00000167703	SLC43A2	2.40E-91	2.064032632	88.66063332
ENSG00000106086	PLEKHA8	2.77E-91	-1.780000105	88.60080674
ENSG00000176171	BNIP3	1.85E-90	-1.942378217	87.77806121
ENSG00000167748	KLK1	2.17E-90	-1.854079007	87.71158992
ENSG00000167757	KLK11	2.43E-90	-2.234114869	87.66407191
ENSG00000186352	ANKRD37	2.57E-90	-3.547171975	87.64079096
ENSG00000090861	AARS	4.33E-90	-1.507931645	87.41895337
ENSG00000065911	MTHFD2	4.77E-90	-1.487718072	87.37910403
ENSG00000167676	PLIN4	6.56E-90	-2.896425826	87.24235014
ENSG00000163507	KIAA1524	8.33E-90	1.591184965	87.14069423
ENSG00000159259	CHAF1B	1.44E-89	1.667665859	86.90377047
ENSG00000180667	YOD1	2.65E-89	-1.924595627	86.64134981
ENSG00000090615	GOLGA3	4.50E-89	-1.440376235	86.41413271
ENSG00000108375	RNF43	4.76E-89	1.431724582	86.3911913
ENSG00000108256	NUFIP2	7.31E-89	-1.612761309	86.20709171
ENSG00000120437	ACAT2	9.92E-89	2.197880891	86.07661844
ENSG00000186832	KRT16	1.28E-88	-2.265156645	85.96949457
ENSG00000231721	LINC-PINT	1.84E-88	-2.652023128	85.81169116
ENSG00000186529	CYP4F3	2.00E-88	-1.718654179	85.77834071
ENSG00000197119	SLC25A29	2.59E-88	-1.82173409	85.66700143
ENSG00000149485	FADS1	3.97E-88	1.729961948	85.48362888
ENSG00000188064	WNT7B	4.25E-88	-1.858546413	85.45610208
ENSG00000111666	CHPT1	4.49E-88	1.587703039	85.43448619
ENSG00000176454	LPCAT4	5.59E-88	-1.595752981	85.34116317
ENSG00000196968	FUT11	6.66E-88	-1.593083693	85.26668553
ENSG00000008710	PKD1	7.60E-88	-1.628841047	85.21098027
ENSG00000236255	AC009404.2	7.65E-88	-2.205692303	85.21027993
ENSG00000124942	AHNAK	8.91E-88	-1.37254194	85.14638145
ENSG00000104765	BNIP3L	8.94E-88	-1.853306788	85.14638145
ENSG00000110492	MDK	9.15E-88	-1.402884362	85.1377391
ENSG00000139626	ITGB7	1.42E-87	-1.860286435	84.94842763
ENSG00000163220	S100A9	1.48E-87	2.130280634	84.93243593
ENSG00000125731	SH2D3A	1.63E-87	-1.687597032	84.89204495
ENSG00000111206	FOXM1	4.26E-87	1.587513352	84.47695045
ENSG00000106624	AEBP1	4.76E-87	-2.232893416	84.43108412
ENSG00000166949	SMAD3	5.12E-87	-1.806075315	84.40121538
ENSG00000196924	FLNA	5.74E-87	-1.467575718	84.35264405
ENSG00000234741	GAS5	1.69E-86	-1.675581071	83.88840966
ENSG00000165092	ALDH1A1	1.86E-86	2.323217264	83.84741074
ENSG00000170525	PFKFB3	2.75E-86	-1.445657599	83.67892795
ENSG00000181788	SIAH2	4.04E-86	-1.420378463	83.51418725
ENSG00000095303	PTGS1	5.32E-86	-3.467863915	83.39618528
ENSG00000166803	KIAA0101	7.81E-86	1.843905416	83.23140248
ENSG00000090238	YPEL3	8.22E-86	-2.058896987	83.21087003
ENSG00000088448	ANKRD10	1.66E-85	-1.457429346	82.9068534
ENSG00000204387	C6orf48	3.18E-85	-1.56052059	82.62671256
ENSG00000118985	ELL2	4.63E-85	-1.601078986	82.46540466
ENSG00000099942	CRKL	9.41E-85	-1.593675888	82.1591235
ENSG00000214456	PLIN5	1.41E-84	-2.308782015	81.98540455
ENSG00000203709	C1orf132	1.41E-84	-2.443407377	81.98540455
ENSG00000145675	PIK3R1	2.16E-84	1.607479598	81.80303582
ENSG00000185630	PBX1	2.37E-84	1.732766311	81.76409462
ENSG00000170689	HOXB9	2.86E-84	-1.387641435	81.68420515
ENSG00000186866	POFUT2	3.09E-84	-1.476731164	81.65295744
ENSG00000117632	STMN1	3.10E-84	1.671273436	81.652371
ENSG00000171206	TRIM8	3.90E-84	-1.367554074	81.55442464
ENSG00000133030	MPRIP	4.40E-84	-1.609424681	81.50350126
ENSG00000142627	EPHA2	6.22E-84	-1.434139901	81.35535481
ENSG00000160179	ABCG1	6.71E-84	-2.00475675	81.32397124
ENSG00000119969	HELLS	6.88E-84	1.492797468	81.31491603
ENSG00000184863	RBM33	1.12E-83	-1.754976259	81.10367192
ENSG00000140961	OSGIN1	1.14E-83	-1.708063017	81.09981581
ENSG00000113319	RASGRF2	1.14E-83	1.937525854	81.09981581
ENSG00000122687	FTSJ2	1.15E-83	1.712204324	81.09935326
ENSG00000150995	ITPR1	2.20E-83	-1.845162559	80.81821625
ENSG00000198517	MAFK	2.44E-83	-1.603057887	80.77378785
ENSG00000198736	MSRB1	2.48E-83	1.803610137	80.76808063
ENSG00000122861	PLAU	4.68E-83	1.957762434	80.49464741
ENSG00000138182	KIF20B	5.58E-83	1.586188175	80.42022793
ENSG00000115616	SLC9A2	7.74E-83	2.7151096	80.27939517
ENSG00000059769	DNAJC25	8.77E-83	-2.115105447	80.22649813
ENSG00000177409	SAMD9L	1.22E-82	2.369895918	80.08547404
ENSG00000132646	PCNA	2.11E-82	1.497301219	79.84847932
ENSG00000115548	KDM3A	4.16E-82	-1.790002015	79.55561312
ENSG00000101057	MYBL2	5.80E-82	1.545522015	79.41243189
ENSG00000261609	GAN	6.14E-82	-1.742421586	79.38897986
ENSG00000009413	REV3L	6.26E-82	1.794112826	79.38237144
ENSG00000168071	CCDC88B	8.27E-82	-1.846342046	79.26302063
ENSG00000257743	RP11-1220K2.2	9.83E-82	2.604610941	79.1891352
ENSG00000115355	CCDC88A	1.04E-81	1.499734077	79.16485886
ENSG00000156030	ELMSAN1	1.25E-81	-1.566124475	79.08893709
ENSG00000125863	MKKS	2.01E-81	1.89977764	78.8826579
ENSG00000172086	KRCC1	2.29E-81	2.312453894	78.82834195
ENSG00000265763	ZNF488	2.37E-81	-2.422292443	78.8148626
ENSG00000104356	POP1	2.54E-81	1.653832257	78.7861911
ENSG00000137310	TCF19	3.21E-81	1.83251586	78.68540273
ENSG00000168496	FEN1	3.57E-81	1.824225313	78.64049579
ENSG00000197712	FAM114A1	4.99E-81	-1.444040859	78.49674245
ENSG00000141968	VAV1	7.29E-81	-2.632892104	78.33393801
ENSG00000119950	MXI1	1.04E-80	-1.472767691	78.18315494
ENSG00000090612	ZNF268	1.29E-80	2.038316286	78.09016846
ENSG00000162086	ZNF75A	1.40E-80	2.684902301	78.05502269
ENSG00000099337	KCNK6	1.68E-80	-1.626670593	77.97888046
ENSG00000170190	SLC16A5	1.91E-80	-1.476599462	77.92453939
ENSG00000141582	CBX4	2.28E-80	-1.569387334	77.84902468
ENSG00000057019	DCBLD2	3.78E-80	1.39648165	77.63006139
ENSG00000197961	ZNF121	4.15E-80	-1.391079504	77.59136867
ENSG00000242866	STRC	6.71E-80	-2.477534976	77.38445115
ENSG00000162298	SYVN1	7.72E-80	-1.503646319	77.32486015
ENSG00000123908	AGO2	1.06E-79	-1.611891845	77.18907787
ENSG00000177628	GBA	1.36E-79	1.674187188	77.08056678
ENSG00000185650	ZFP36L1	1.48E-79	-1.281774433	77.04543671
ENSG00000100234	TIMP3	1.73E-79	-1.920710396	76.97973321
ENSG00000125726	CD70	3.24E-79	-2.370213695	76.7086439
ENSG00000140105	WARS	3.36E-79	-1.323511432	76.69382547
ENSG00000093009	CDC45	4.23E-79	1.830629994	76.59539027
ENSG00000260804	RP11-566E18.3	4.93E-79	3.372719026	76.53072199
ENSG00000135318	NT5E	7.35E-79	1.597415178	76.35842243
ENSG00000104524	PYCRL	8.59E-79	2.082987816	76.29213732
ENSG00000180861	C12orf36	8.64E-79	-3.210269185	76.2908662
ENSG00000159212	CLIC6	1.62E-78	2.175277406	76.01896185
ENSG00000147162	OGT	1.65E-78	-1.505688299	76.01211404
ENSG00000164638	SLC29A4	2.92E-78	-1.993073579	75.76642245
ENSG00000134086	VHL	3.36E-78	-1.522622096	75.70704792
ENSG00000114315	HES1	3.52E-78	-1.464046002	75.68769706
ENSG00000116604	MEF2D	3.63E-78	-1.541838859	75.67595627
ENSG00000066279	ASPM	3.88E-78	1.998352174	75.64815737
ENSG00000100003	SEC14L2	5.65E-78	-1.388679283	75.4861214
ENSG00000141448	GATA6	9.75E-78	-1.4304615	75.25027464
ENSG00000110711	AIP	2.05E-77	-1.34334961	74.92973948
ENSG00000080986	NDC80	2.24E-77	1.525156243	74.89251613
ENSG00000165030	NFIL3	3.07E-77	-1.567521284	74.75685
ENSG00000130254	SAFB2	4.64E-77	-1.61076231	74.57773002
ENSG00000179833	SERTAD2	5.16E-77	-1.338011884	74.53338706
ENSG00000149428	HYOU1	8.36E-77	-1.68373894	74.32512402
ENSG00000167658	EEF2	1.04E-76	-1.364699575	74.23058132
ENSG00000245532	NEAT1	1.05E-76	-1.78111558	74.23058132
ENSG00000159840	ZYX	2.44E-76	-1.422470233	73.8643519
ENSG00000174718	KIAA1551	2.73E-76	1.425808938	73.81673199
ENSG00000168806	LCMT2	3.24E-76	2.27499663	73.74374253
ENSG00000108984	MAP2K6	3.88E-76	1.912966518	73.66594285
ENSG00000181577	C6orf223	5.27E-76	2.737698625	73.53478079
ENSG00000109084	TMEM97	6.25E-76	1.458664241	73.46134682
ENSG00000182378	PLCXD1	1.00E-75	-1.635519968	73.25850644
ENSG00000065802	ASB1	1.26E-75	-1.900613353	73.16030011
ENSG00000167110	GOLGA2	1.65E-75	-1.290011369	73.04305299
ENSG00000135750	KCNK1	4.90E-75	-1.406027416	72.57216431
ENSG00000144283	PKP4	7.99E-75	1.282187748	72.36096881
ENSG00000105953	OGDH	1.10E-74	1.296498273	72.22467577
ENSG00000099860	GADD45B	1.11E-74	-2.115238989	72.22221712
ENSG00000183048	SLC25A10	1.43E-74	1.697534692	72.11256874
ENSG00000148908	RGS10	1.61E-74	-1.501150503	72.06166511
ENSG00000131153	GINS2	2.19E-74	1.821344139	71.92946288
ENSG00000179094	PER1	2.64E-74	-2.051648144	71.84904531
ENSG00000100890	KIAA0391	2.74E-74	1.682897032	71.83389155
ENSG00000184845	DRD1	3.07E-74	2.287601725	71.78670876
ENSG00000172197	MBOAT1	5.88E-74	-1.33976016	71.50548086
ENSG00000115641	FHL2	6.66E-74	-1.279921988	71.4525233
ENSG00000198924	DCLRE1A	7.32E-74	1.629584438	71.41269371
ENSG00000164283	ESM1	1.50E-73	7.49105746	71.10125577
ENSG00000177169	ULK1	1.57E-73	-1.733712141	71.08511064
ENSG00000135446	CDK4	1.86E-73	1.620894887	71.01065897
ENSG00000100226	GTPBP1	1.88E-73	-1.461637938	71.00831263
ENSG00000066248	NGEF	2.03E-73	-1.50027054	70.97662545
ENSG00000169991	IFFO2	2.36E-73	-1.299470422	70.91126444
ENSG00000163993	S100P	3.18E-73	-1.582202666	70.78330658
ENSG00000261857	MIA	3.95E-73	1.331865901	70.69059284
ENSG00000172840	PDP2	4.17E-73	-1.577294383	70.66763435
ENSG00000167074	TEF	9.30E-73	-1.603606372	70.32078902
ENSG00000103145	HCFC1R1	9.95E-73	-1.5540266	70.29227326
ENSG00000185507	IRF7	1.01E-72	-1.714025022	70.28742015
ENSG00000188483	IER5L	1.07E-72	-1.575069818	70.26201909
ENSG00000176438	SYNE3	1.09E-72	-2.574430218	70.25452226
ENSG00000261505	LA16c-358B7.3	1.60E-72	-2.026641814	70.09096739
ENSG00000166004	KIAA1731	2.44E-72	1.437276722	69.90896435
ENSG00000115738	ID2	3.04E-72	2.035510104	69.81458055
ENSG00000198435	NRARP	6.73E-72	-1.511054161	69.4704352
ENSG00000239672	NME1	8.82E-72	1.293283621	69.35424261
ENSG00000179820	MYADM	9.57E-72	-1.270851688	69.31997737
ENSG00000198734	F5	1.34E-71	2.801493393	69.17389969
ENSG00000065717	TLE2	1.68E-71	-1.295385823	69.07750457
ENSG00000166439	RNF169	2.77E-71	-1.514217587	68.8615259
ENSG00000056736	IL17RB	3.22E-71	2.146053868	68.79754573
ENSG00000196139	AKR1C3	9.18E-71	1.461075093	68.34376419
ENSG00000169155	ZBTB43	1.12E-70	-1.987133564	68.258661
ENSG00000185522	C11orf35	3.23E-70	-2.587894484	67.79919471
ENSG00000112511	PHF1	4.61E-70	-1.730037275	67.64747947
ENSG00000071537	SEL1L	5.12E-70	-1.357294781	67.60243309
ENSG00000134294	SLC38A2	7.28E-70	-1.229853412	67.45095524
ENSG00000140044	JDP2	1.05E-69	-1.58645136	67.29276417
ENSG00000172137	CALB2	1.12E-69	-1.289925061	67.26446554
ENSG00000166579	NDEL1	1.38E-69	-1.563262854	67.17502805
ENSG00000102804	TSC22D1	1.57E-69	1.188868637	67.12107621
ENSG00000117054	ACADM	2.01E-69	1.71763352	67.01486935
ENSG00000113615	SEC24A	2.36E-69	-1.296517892	66.94632724
ENSG00000188157	AGRN	2.49E-69	-1.180105475	66.92525102
ENSG00000167615	LENG8	2.57E-69	-1.88330725	66.9112845
ENSG00000086619	ERO1LB	9.77E-69	-1.691824331	66.33290981
ENSG00000155115	GTF3C6	1.32E-68	2.219851814	66.20289146
ENSG00000131037	EPS8L1	2.03E-68	-1.460035025	66.01702992
ENSG00000260032	LINC00657	2.19E-68	-1.187801429	65.98605376
ENSG00000170522	ELOVL6	5.80E-68	1.612239449	65.56353596
ENSG00000101311	FERMT1	5.98E-68	1.439688148	65.55132325
ENSG00000103264	FBXO31	8.93E-68	-1.50532665	65.37882139
ENSG00000166173	LARP6	1.00E-67	-1.530700685	65.3294033
ENSG00000168495	POLR3D	1.69E-67	-1.578214824	65.10399054
ENSG00000169247	SH3TC2	2.37E-67	1.782866605	64.9584728
ENSG00000109861	CTSC	2.42E-67	1.290617356	64.94899959
ENSG00000040275	SPDL1	2.81E-67	1.749648359	64.88672594
ENSG00000088826	SMOX	2.96E-67	-1.236998549	64.86412492
ENSG00000204531	POU5F1	4.29E-67	-1.805485274	64.70439716
ENSG00000197860	SGTB	4.74E-67	-2.297458088	64.66198257
ENSG00000139410	SDSL	6.40E-67	2.350964562	64.53295981
ENSG00000185567	AHNAK2	6.52E-67	-1.373745168	64.52592963
ENSG00000049541	RFC2	7.57E-67	1.273628541	64.46212708
ENSG00000119139	TJP2	1.53E-66	-1.170264036	64.15613958
ENSG00000214922	HLA-F-AS1	4.34E-66	-1.849569069	63.70526718
ENSG00000197249	SERPINA1	4.43E-66	1.430337866	63.69776807
ENSG00000112599	GUCA1B	6.24E-66	-2.64971551	63.55004396
ENSG00000135269	TES	8.65E-66	-1.181458612	63.40941725
ENSG00000166889	PATL1	9.89E-66	-1.387863228	63.35221025
ENSG00000127863	TNFRSF19	1.07E-65	2.288512564	63.31889138
ENSG00000233016	SNHG7	1.50E-65	-1.60206233	63.17327434
ENSG00000105854	PON2	1.63E-65	1.251357577	63.13882007
ENSG00000137309	HMGA1	1.86E-65	-1.322267905	63.08164474
ENSG00000175155	YPEL2	2.84E-65	-1.591085047	62.89871251
ENSG00000177096	FAM109B	2.85E-65	1.974068788	62.89800701
ENSG00000168795	ZBTB5	2.88E-65	-1.404052801	62.89536638
ENSG00000178878	APOLD1	3.31E-65	2.328129278	62.83584338
ENSG00000140941	MAP1LC3B	3.33E-65	-1.388555532	62.83424378
ENSG00000165376	CLDN2	3.89E-65	3.343394703	62.76742976
ENSG00000185950	IRS2	4.56E-65	-1.320319662	62.69938647
ENSG00000070770	CSNK2A2	5.08E-65	-1.235451404	62.65361721
ENSG00000104738	MCM4	7.24E-65	1.333119245	62.50167719
ENSG00000166801	FAM111A	1.16E-64	1.36901408	62.2965397
ENSG00000187840	EIF4EBP1	1.73E-64	-1.322077814	62.12622531
ENSG00000136161	RCBTB2	2.00E-64	2.623223505	62.06261277
ENSG00000007047	MARK4	2.15E-64	-1.280402938	62.03226408
ENSG00000112312	GMNN	2.57E-64	1.45350113	61.95712045
ENSG00000118194	TNNT2	2.63E-64	-2.896448193	61.94662235
ENSG00000167797	CDK2AP2	2.72E-64	-1.342391099	61.93423574
ENSG00000136869	TLR4	2.93E-64	2.159821751	61.90246523
ENSG00000164916	FOXK1	4.39E-64	-1.312690294	61.72803803
ENSG00000116514	RNF19B	5.18E-64	-1.308402741	61.65720297
ENSG00000164647	STEAP1	5.71E-64	1.380238837	61.61549114
ENSG00000101412	E2F1	7.72E-64	1.609862085	61.48538404
ENSG00000160223	ICOSLG	7.78E-64	1.915358264	61.48323297
ENSG00000121060	TRIM25	1.02E-63	-1.278322817	61.36838605
ENSG00000257017	HP	1.15E-63	3.967903055	61.31684317
ENSG00000176974	SHMT1	1.25E-63	1.444659147	61.27852132
ENSG00000164116	GUCY1A3	2.23E-63	2.429473448	61.03045716
ENSG00000272825	LL21NC02-1C16.2	2.38E-63	-2.60532552	61.00221738
ENSG00000105220	GPI	2.57E-63	-1.23656179	60.9703984
ENSG00000063046	EIF4B	2.91E-63	-1.203254316	60.91760907
ENSG00000034510	TMSB10	3.62E-63	-1.331350722	60.82351204
ENSG00000120738	EGR1	5.40E-63	-1.644158501	60.6500061
ENSG00000234745	HLA-B	5.66E-63	-1.42605501	60.63089257
ENSG00000123358	NR4A1	5.73E-63	-1.842058624	60.62668289
ENSG00000166012	TAF1D	5.86E-63	-1.491769149	60.61751762
ENSG00000165480	SKA3	7.33E-63	1.559630987	60.52141779
ENSG00000065328	MCM10	8.64E-63	1.598885418	60.45092819
ENSG00000108175	ZMIZ1	8.98E-63	-1.357599602	60.43507522
ENSG00000198888	MT-ND1	1.12E-62	1.334597907	60.33944657
ENSG00000160818	GPATCH4	1.13E-62	1.491827468	60.33858344
ENSG00000186854	TRABD2A	1.25E-62	-1.142196601	60.29591019
ENSG00000159199	ATP5G1	1.40E-62	1.212482796	60.24748854
ENSG00000164125	FAM198B	1.40E-62	2.397299206	60.24595622
ENSG00000105321	CCDC9	1.42E-62	-1.416806295	60.24263452
ENSG00000118412	CASP8AP2	1.42E-62	1.494600424	60.24263452
ENSG00000134970	TMED7	1.67E-62	-1.333507189	60.17425977
ENSG00000179958	DCTPP1	2.42E-62	1.402254786	60.01454382
ENSG00000100065	CARD10	2.56E-62	-1.335136964	59.9901474
ENSG00000088992	TESC	2.84E-62	1.591885791	59.94688564
ENSG00000196498	NCOR2	3.37E-62	-1.275136761	59.87274013
ENSG00000064300	NGFR	3.39E-62	-2.861603525	59.87131907
ENSG00000189306	RRP7A	3.80E-62	1.386925804	59.82215261
ENSG00000022267	FHL1	3.88E-62	-1.305701254	59.81432313
ENSG00000181938	GINS3	4.33E-62	1.810064406	59.76726212
ENSG00000117724	CENPF	4.69E-62	1.408335821	59.73355916
ENSG00000132535	DLG4	5.78E-62	-1.273746699	59.64353663
ENSG00000107738	C10orf54	6.02E-62	-1.593986734	59.62715097
ENSG00000175866	BAIAP2	1.25E-61	-1.411519641	59.30951842
ENSG00000015171	ZMYND11	1.31E-61	1.355869177	59.29021915
ENSG00000204438	GPANK1	1.65E-61	1.31882691	59.19196697
ENSG00000099901	RANBP1	1.89E-61	1.162672824	59.13479453
ENSG00000152284	TCF7L1	2.01E-61	-1.90784629	59.10685302
ENSG00000134684	YARS	2.36E-61	-1.180586841	59.03875621
ENSG00000142279	WTIP	3.31E-61	-1.534254831	58.89253364
ENSG00000204528	PSORS1C3	3.75E-61	-2.143193146	58.83926399
ENSG00000253522	MIR146A	3.90E-61	1.868356265	58.82327705
ENSG00000147394	ZNF185	4.22E-61	-1.631055343	58.78983067
ENSG00000131471	AOC3	4.41E-61	-2.913134756	58.77255183
ENSG00000008517	IL32	4.41E-61	1.485841758	58.77255183
ENSG00000179889	PDXDC1	4.83E-61	-1.160644913	58.73429408
ENSG00000112118	MCM3	6.14E-61	1.287755244	58.63100007
ENSG00000175792	RUVBL1	6.39E-61	1.273421899	58.61441193
ENSG00000158195	WASF2	6.42E-61	-1.176403066	58.61325388
ENSG00000100219	XBP1	7.20E-61	-1.205206366	58.56433789
ENSG00000075673	ATP12A	7.78E-61	-1.731680941	58.53168408
ENSG00000167470	MIDN	9.23E-61	-1.268607094	58.45820629
ENSG00000140365	COMMD4	9.48E-61	1.419348307	58.4475101
ENSG00000085662	AKR1B1	1.07E-60	1.696589248	58.39506379
ENSG00000101255	TRIB3	1.29E-60	-1.386972741	58.31582051
ENSG00000144824	PHLDB2	1.33E-60	-1.480542671	58.30361652
ENSG00000081277	PKP1	1.48E-60	1.225071174	58.25720979
ENSG00000231160	RP11-617D20.1	1.66E-60	-1.718410495	58.2073261
ENSG00000156671	SAMD8	1.69E-60	-1.540387634	58.20177275
ENSG00000196652	ZKSCAN5	2.24E-60	1.632880905	58.08075258
ENSG00000153487	ING1	2.48E-60	-1.225700856	58.03613242
ENSG00000164244	PRRC1	2.50E-60	-1.206152498	58.03406574
ENSG00000140545	MFGE8	3.76E-60	-1.365305746	57.857436
ENSG00000130749	ZC3H4	4.64E-60	1.690778999	57.76694591
ENSG00000246451	RP11-894P9.1	4.91E-60	-1.939661018	57.7431105
ENSG00000110619	CARS	4.98E-60	-1.477759091	57.73805641
ENSG00000040633	PHF23	5.24E-60	1.859915426	57.71712579
ENSG00000100297	MCM5	5.59E-60	1.418971633	57.68973818
ENSG00000131620	ANO1	7.45E-60	1.119850644	57.56557492
ENSG00000151693	ASAP2	9.61E-60	-1.197048311	57.45598851
ENSG00000162639	HENMT1	1.02E-59	1.896556196	57.42988734
ENSG00000175061	FAM211A-AS1	1.16E-59	-1.114708723	57.37536939
ENSG00000148824	MTG1	1.28E-59	1.396747378	57.33436763
ENSG00000108840	HDAC5	1.85E-59	-1.44300743	57.17428473
ENSG00000131263	RLIM	2.18E-59	-1.189936301	57.10374752
ENSG00000125848	FLRT3	2.21E-59	1.996699209	57.09820456
ENSG00000124098	FAM210B	2.66E-59	1.475378286	57.01940432
ENSG00000167601	AXL	2.71E-59	-1.449769561	57.01250874
ENSG00000167996	FTH1	2.96E-59	-1.2708157	56.97507536
ENSG00000115425	PECR	3.48E-59	-1.292727891	56.90634292
ENSG00000169689	STRA13	3.90E-59	1.222904617	56.85844678
ENSG00000242247	ARFGAP3	5.28E-59	-1.411626453	56.7275235
ENSG00000136492	BRIP1	5.77E-59	1.566654414	56.68989184
ENSG00000249379	RP1-27K12.4	6.99E-59	-3.309278764	56.60728086
ENSG00000101266	CSNK2A1	7.30E-59	-1.201356028	56.58904496
ENSG00000167767	KRT80	7.36E-59	-1.371740868	56.58619346
ENSG00000072571	HMMR	8.19E-59	1.718265657	56.5407227
ENSG00000162522	KIAA1522	8.31E-59	-1.176899674	56.5353267
ENSG00000173039	RELA	1.05E-58	-1.153901782	56.4337604
ENSG00000174173	TRMT10C	1.17E-58	1.448223028	56.3865945
ENSG00000168374	ARF4	1.27E-58	-1.28742557	56.3530275
ENSG00000169174	PCSK9	1.38E-58	1.358096528	56.31981551
ENSG00000133739	LRRCC1	1.49E-58	1.540595364	56.28637751
ENSG00000116761	CTH	1.61E-58	-1.951796907	56.2540429
ENSG00000230487	PSMG3-AS1	1.99E-58	2.578038433	56.1624003
ENSG00000149260	CAPN5	2.09E-58	-1.448061482	56.14156712
ENSG00000149809	TM7SF2	2.11E-58	1.319582903	56.13818485
ENSG00000132623	ANKEF1	2.19E-58	2.010179619	56.12259167
ENSG00000261270	RP11-325K4.3	2.42E-58	-3.336915414	56.08077182
ENSG00000141580	WDR45B	2.46E-58	-1.154039278	56.07465963
ENSG00000105971	CAV2	2.68E-58	-1.234400633	56.03776491
ENSG00000119013	NDUFB3	3.22E-58	1.23153203	55.95931576
ENSG00000170006	TMEM154	3.31E-58	1.831699044	55.9483729
ENSG00000141526	SLC16A3	3.82E-58	-1.142168515	55.88665121
ENSG00000158125	XDH	4.02E-58	1.808849403	55.86501261
ENSG00000228437	RP11-400N13.2	4.18E-58	-2.024077491	55.84911914
ENSG00000100994	PYGB	4.63E-58	-1.084373221	55.80600901
ENSG00000010404	IDS	5.11E-58	-1.21883541	55.76353135
ENSG00000178209	PLEC	5.28E-58	-1.112865942	55.75013956
ENSG00000259583	RP11-66B24.4	5.35E-58	-1.476237238	55.74525828
ENSG00000133134	BEX2	6.26E-58	-2.664536368	55.67804251
ENSG00000164062	APEH	6.69E-58	1.140221932	55.6499028
ENSG00000135069	PSAT1	7.27E-58	-1.093937008	55.61477528
ENSG00000197978	GOLGA6L9	7.79E-58	-1.632399237	55.58529381
ENSG00000257671	RP3-416H24.1	9.56E-58	-2.326658245	55.49717954
ENSG00000174502	SLC26A9	1.13E-57	1.674643598	55.42378707
ENSG00000053770	AP5M1	1.36E-57	1.494189373	55.34542648
ENSG00000181885	CLDN7	1.44E-57	-1.067133464	55.32061432
ENSG00000247473	CARS-AS1	1.58E-57	-3.575971585	55.28105058
ENSG00000168477	TNXB	1.59E-57	-3.432740366	55.27932606
ENSG00000177666	PNPLA2	1.89E-57	-1.604757211	55.20481444
ENSG00000119125	GDA	2.07E-57	-1.439529519	55.16793157
ENSG00000136826	KLF4	2.18E-57	-1.288227083	55.14574997
ENSG00000228716	DHFR	2.67E-57	1.733376807	55.0572627
ENSG00000006453	BAIAP2L1	2.72E-57	-1.158024516	55.04996437
ENSG00000185215	TNFAIP2	4.03E-57	-1.55885308	54.8804777
ENSG00000196576	PLXNB2	4.62E-57	-1.107859214	54.82189266
ENSG00000125445	MRPS7	5.65E-57	1.349251623	54.73491161
ENSG00000072506	HSD17B10	5.71E-57	1.303635226	54.73179559
ENSG00000132842	AP3B1	5.93E-57	1.221110572	54.71595013
ENSG00000090376	IRAK3	6.61E-57	1.644561232	54.66936665
ENSG00000242485	MRPL20	7.86E-57	1.478487051	54.5947757
ENSG00000205413	SAMD9	1.06E-56	1.928261971	54.46579289
ENSG00000150779	TIMM8B	1.32E-56	1.637250599	54.37030899
ENSG00000099256	PRTFDC1	1.42E-56	1.612101609	54.34040992
ENSG00000163832	ELP6	1.42E-56	1.446413363	54.33974649
ENSG00000198832	SELM	2.00E-56	-1.889109687	54.19259869
ENSG00000119333	WDR34	2.04E-56	1.378664828	54.18583852
ENSG00000187193	MT1X	2.29E-56	-1.491035694	54.13656442
ENSG00000156970	BUB1B	2.44E-56	1.232566439	54.10877956
ENSG00000185479	KRT6B	2.59E-56	5.544745077	54.0847981
ENSG00000164045	CDC25A	2.79E-56	1.880739392	54.05235622
ENSG00000143476	DTL	2.90E-56	1.342247054	54.03665934
ENSG00000196678	ERI2	3.01E-56	1.582427724	54.02130348
ENSG00000178896	EXOSC4	3.47E-56	1.671600821	53.95986027
ENSG00000162654	GBP4	4.52E-56	-1.493052119	53.84576567
ENSG00000113368	LMNB1	6.05E-56	1.339920272	53.71986231
ENSG00000044115	CTNNA1	6.39E-56	-1.126758014	53.69748703
ENSG00000170325	PRDM10	6.43E-56	-1.429387073	53.69546851
ENSG00000125378	BMP4	1.11E-55	1.316526702	53.46114129
ENSG00000141642	ELAC1	2.00E-55	2.741385643	53.20555061
ENSG00000204569	PPP1R10	2.24E-55	1.944970824	53.15592858
ENSG00000116983	HPCAL4	2.55E-55	-2.562221996	53.10116375
ENSG00000134755	DSC2	2.59E-55	1.109910717	53.09561262
ENSG00000085276	MECOM	2.64E-55	1.795448781	53.08679925
ENSG00000130204	TOMM40	2.86E-55	1.216105286	53.05327902
ENSG00000184313	MROH7	3.11E-55	-2.418644335	53.0171816
ENSG00000164211	STARD4	3.28E-55	-1.53299297	52.99594574
ENSG00000198355	PIM3	3.55E-55	-1.342640797	52.96216258
ENSG00000139531	SUOX	3.85E-55	1.504973453	52.92668028
ENSG00000206503	HLA-A	4.10E-55	-1.132022645	52.90071297
ENSG00000149798	CDC42EP2	4.14E-55	1.574276125	52.89727139
ENSG00000186594	MIR22HG	4.24E-55	-1.508685774	52.88695695
ENSG00000168386	FILIP1L	4.45E-55	2.470872207	52.86725597
ENSG00000142552	RCN3	4.50E-55	-1.388249226	52.86328618
ENSG00000118922	KLF12	4.53E-55	-1.089829868	52.86050739
ENSG00000106105	GARS	4.61E-55	-1.184075226	52.85334915
ENSG00000107968	MAP3K8	4.74E-55	-1.239282437	52.8425834
ENSG00000102837	OLFM4	5.26E-55	4.461509749	52.79806977
ENSG00000137807	KIF23	5.37E-55	1.159476807	52.78926014
ENSG00000176871	WSB2	5.84E-55	-1.053560016	52.75355084
ENSG00000130066	SAT1	1.31E-54	-1.541858315	52.40321411
ENSG00000079805	DNM2	1.62E-54	-1.094251237	52.31131006
ENSG00000014138	POLA2	1.68E-54	1.321865249	52.29665277
ENSG00000179335	CLK3	1.69E-54	-1.267065496	52.29545369
ENSG00000188290	HES4	1.72E-54	-1.860866998	52.28777961
ENSG00000158467	AHCYL2	1.82E-54	1.10258149	52.26509104
ENSG00000198554	WDHD1	1.88E-54	1.328017481	52.25158395
ENSG00000100060	MFNG	2.04E-54	-1.959674055	52.21563836
ENSG00000128335	APOL2	2.71E-54	-1.311500534	52.09382869
ENSG00000026652	AGPAT4	3.02E-54	-1.332110147	52.0469986
ENSG00000123219	CENPK	4.18E-54	1.190437155	51.9070889
ENSG00000196793	ZNF239	6.31E-54	2.051913204	51.72812672
ENSG00000113924	HGD	6.41E-54	1.592803552	51.72213343
ENSG00000156802	ATAD2	7.09E-54	1.08028454	51.67941193
ENSG00000116133	DHCR24	7.10E-54	1.267433569	51.67941193
ENSG00000061938	TNK2	7.93E-54	-1.069134915	51.63186803
ENSG00000109819	PPARGC1A	9.32E-54	2.761294183	51.56234147
ENSG00000164400	CSF2	9.42E-54	2.089198465	51.55849407
ENSG00000198890	PRMT6	9.56E-54	2.426935912	51.55259383
ENSG00000185022	MAFF	1.08E-53	-1.435961504	51.50116712
ENSG00000162951	LRRTM1	1.19E-53	2.65540132	51.45844559
ENSG00000129911	KLF16	1.27E-53	-1.230284114	51.43267398
ENSG00000175279	APITD1	1.45E-53	1.786075145	51.37570921
ENSG00000082014	SMARCD3	1.60E-53	-1.313873038	51.33326603
ENSG00000006468	ETV1	1.66E-53	1.793823334	51.31763045
ENSG00000169967	MAP3K2	1.88E-53	-1.157264645	51.26477022
ENSG00000111319	SCNN1A	1.88E-53	-1.098113468	51.26477022
ENSG00000011347	SYT7	2.12E-53	-1.207102785	51.21411478
ENSG00000184454	NCMAP	2.18E-53	1.318399602	51.20342724
ENSG00000148735	PLEKHS1	2.61E-53	6.569158731	51.12527542
ENSG00000111752	PHC1	2.91E-53	-1.248677078	51.07964995
ENSG00000084764	MAPRE3	3.02E-53	-1.365357893	51.06396646
ENSG00000135926	TMBIM1	3.29E-53	-1.07686416	51.02657646
ENSG00000146670	CDCA5	3.72E-53	1.076254071	50.97466217
ENSG00000142556	ZNF614	3.74E-53	1.772150656	50.9733286
ENSG00000155368	DBI	3.93E-53	1.289162205	50.95148622
ENSG00000111711	GOLT1B	5.62E-53	-1.309843954	50.79735187
ENSG00000165959	CLMN	5.63E-53	-1.264293226	50.79735187
ENSG00000037042	TUBG2	5.91E-53	-1.40047378	50.77707017
ENSG00000186141	POLR3C	6.41E-53	1.339501385	50.74235069
ENSG00000168646	AXIN2	7.55E-53	1.35620102	50.67139619
ENSG00000136868	SLC31A1	7.70E-53	-1.092754532	50.66397744
ENSG00000004864	SLC25A13	7.96E-53	1.560081991	50.65013117
ENSG00000164961	KIAA0196	9.63E-53	1.273225298	50.56817776
ENSG00000235899	RP11-345L23.1	9.64E-53	3.039389643	50.56817776
ENSG00000129451	KLK10	1.08E-52	-1.512772206	50.51919968
ENSG00000262873	CTD-2561B21.11	1.29E-52	-3.355154163	50.44377624
ENSG00000163516	ANKZF1	1.30E-52	-1.314599	50.43961249
ENSG00000110697	PITPNM1	1.55E-52	-1.176851678	50.36380173
ENSG00000254166	CASC19	1.76E-52	1.952933697	50.30990415
ENSG00000177084	POLE	2.07E-52	1.158066103	50.24013246
ENSG00000108784	NAGLU	2.39E-52	1.376305874	50.17879801
ENSG00000198804	MT-CO1	3.21E-52	1.196879532	50.05031292
ENSG00000114796	KLHL24	3.33E-52	-1.501987355	50.03552798
ENSG00000145808	ADAMTS19	3.57E-52	2.123654439	50.0055164
ENSG00000259402	RP11-30K9.4	3.59E-52	-3.827041748	50.00393435
ENSG00000123384	LRP1	3.68E-52	-1.438578606	49.99432576
ENSG00000172009	THOP1	3.74E-52	1.135208375	49.98724495
ENSG00000078081	LAMP3	3.90E-52	-1.323370475	49.96977131
ENSG00000184163	FAM132A	3.94E-52	-2.604112661	49.9657081
ENSG00000243927	MRPS6	4.28E-52	-1.071823667	49.93056442
ENSG00000260244	RP11-588K22.2	4.46E-52	3.481720902	49.91327078
ENSG00000264247	LINC00909	5.54E-52	1.624186997	49.82028161
ENSG00000183527	PSMG1	5.76E-52	1.391982323	49.80355712
ENSG00000115944	COX7A2L	7.39E-52	-1.045750104	49.69605563
ENSG00000134809	TIMM10	8.34E-52	1.629458662	49.6440226
ENSG00000109046	WSB1	8.75E-52	-1.074005568	49.62383087
ENSG00000167178	ISLR2	9.85E-52	-2.9083007	49.57337272
ENSG00000247095	MIR210HG	1.02E-51	-3.078193571	49.55693596
ENSG00000100311	PDGFB	1.07E-51	-1.223908309	49.53971282
ENSG00000236699	ARHGEF38	1.22E-51	1.802743658	49.4819437
ENSG00000077044	DGKD	1.37E-51	-1.220887206	49.43195195
ENSG00000197506	SLC28A3	1.38E-51	3.064680736	49.42991663
ENSG00000124831	LRRFIP1	2.58E-51	-1.050501746	49.15790151
ENSG00000170074	FAM153A	3.07E-51	-1.722399315	49.08449219
ENSG00000213722	DDAH2	3.49E-51	-1.280097109	49.02872274
ENSG00000164828	SUN1	3.52E-51	-1.003879832	49.0250791
ENSG00000135365	PHF21A	3.72E-51	-1.084741049	49.00255514
ENSG00000167468	GPX4	4.05E-51	-1.043353802	48.96603375
ENSG00000171295	ZNF440	4.47E-51	1.490380721	48.92400909
ENSG00000139679	LPAR6	4.70E-51	1.416751762	48.90226274
ENSG00000149948	HMGA2	4.90E-51	1.044029956	48.885256
ENSG00000007384	RHBDF1	5.31E-51	-1.458393691	48.85109824
ENSG00000123416	TUBA1B	5.44E-51	1.057657124	48.84117038
ENSG00000156509	FBXO43	5.89E-51	2.72383022	48.80693666
ENSG00000052841	TTC17	6.23E-51	-0.998754382	48.78296061
ENSG00000163872	YEATS2	6.43E-51	-1.011865136	48.77036686
ENSG00000151474	FRMD4A	6.65E-51	1.323660163	48.75594921
ENSG00000130158	DOCK6	7.32E-51	-1.216205797	48.7147142
ENSG00000141219	C17orf80	7.73E-51	1.528979418	48.692047
ENSG00000005513	SOX8	9.07E-51	-1.380723373	48.62283631
ENSG00000132510	KDM6B	1.00E-50	-1.334765739	48.57953866
ENSG00000167325	RRM1	1.05E-50	1.234354857	48.55928874
ENSG00000170500	LONRF2	1.07E-50	-1.092918193	48.55332149
ENSG00000166783	KIAA0430	1.09E-50	-1.247939893	48.54731537
ENSG00000164663	USP49	1.11E-50	-1.717611738	48.53814743
ENSG00000131759	RARA	1.19E-50	-1.205470468	48.5094062
ENSG00000131480	AOC2	1.54E-50	-2.389607847	48.3978657
ENSG00000006042	TMEM98	1.55E-50	1.225262054	48.39643266
ENSG00000162377	COA7	1.55E-50	1.296865575	48.39493195
ENSG00000130956	HABP4	1.57E-50	-1.431194616	48.39045658
ENSG00000075223	SEMA3C	1.65E-50	1.107237124	48.36873585
ENSG00000087266	SH3BP2	1.73E-50	-1.452176846	48.35030083
ENSG00000101115	SALL4	2.97E-50	-1.168814637	48.11496662
ENSG00000119138	KLF9	3.25E-50	-1.47919803	48.07690985
ENSG00000158089	GALNT14	3.43E-50	1.096827655	48.05437971
ENSG00000166126	AMN	3.86E-50	-1.544673842	48.00371239
ENSG00000053372	MRTO4	4.32E-50	1.455719997	47.95476937
ENSG00000204842	ATXN2	4.60E-50	-1.157250088	47.92884946
ENSG00000100918	REC8	4.62E-50	-2.115305917	47.92692933
ENSG00000133106	EPSTI1	5.01E-50	1.680958848	47.89233982
ENSG00000204634	TBC1D8	5.15E-50	-1.112310915	47.88171459
ENSG00000178202	KDELC2	5.15E-50	1.609918173	47.88171459
ENSG00000007376	RPUSD1	6.21E-50	1.768408966	47.80096739
ENSG00000134757	DSG3	6.35E-50	1.222365061	47.79236439
ENSG00000041982	TNC	8.28E-50	2.464465233	47.67755072
ENSG00000013306	SLC25A39	8.39E-50	1.036819903	47.6723773
ENSG00000225377	RP5-1103G7.4	8.45E-50	-1.56136532	47.66988391
ENSG00000112096	SOD2	9.19E-50	1.112579134	47.63400443
ENSG00000185813	PCYT2	9.54E-50	1.207329927	47.61804975
ENSG00000165912	PACSIN3	1.18E-49	1.178311799	47.528077
ENSG00000204525	HLA-C	1.19E-49	-1.252956407	47.5235032
ENSG00000153933	DGKE	1.32E-49	-1.240936048	47.47741016
ENSG00000156398	SFXN2	1.43E-49	2.506624444	47.44323957
ENSG00000114784	EIF1B	1.94E-49	-1.466302864	47.31232232
ENSG00000182180	MRPS16	2.23E-49	1.006029462	47.25250298
ENSG00000137404	NRM	2.87E-49	1.368425392	47.14411725
ENSG00000127585	FBXL16	3.01E-49	-1.566073629	47.12323525
ENSG00000185278	ZBTB37	3.29E-49	-1.304325566	47.08559796
ENSG00000106080	FKBP14	3.38E-49	-1.137210025	47.07447419
ENSG00000109083	IFT20	3.94E-49	-1.38477298	47.00861444
ENSG00000213799	ZNF845	3.98E-49	1.44723652	47.00489626
ENSG00000198700	IPO9	4.56E-49	1.249825634	46.94632296
ENSG00000081803	CADPS2	4.60E-49	1.344985459	46.94257069
ENSG00000144747	TMF1	4.82E-49	-1.170372442	46.9234188
ENSG00000109805	NCAPG	5.27E-49	1.30464163	46.88540935
ENSG00000029993	HMGB3	5.39E-49	1.366776644	46.87551587
ENSG00000138814	PPP3CA	5.76E-49	1.260763734	46.84756461
ENSG00000074695	LMAN1	5.77E-49	-1.004721745	46.84756461
ENSG00000076826	CAMSAP3	6.76E-49	-1.214359898	46.77912501
ENSG00000138587	MNS1	6.92E-49	1.54553521	46.76928431
ENSG00000179361	ARID3B	7.20E-49	-1.233895345	46.75321484
ENSG00000141429	GALNT1	7.20E-49	1.285607267	46.75321484
ENSG00000111261	MANSC1	7.30E-49	1.289620022	46.74792516
ENSG00000173950	XXYLT1	7.94E-49	1.315119699	46.71207573
ENSG00000137819	PAQR5	8.59E-49	-1.174531021	46.67833191
ENSG00000118898	PPL	8.61E-49	-1.171951875	46.67803555
ENSG00000138780	GSTCD	1.10E-48	1.396036783	46.57363784
ENSG00000228801	RP11-110G21.1	1.12E-48	2.712764676	46.56554828
ENSG00000213793	ZNF888	1.13E-48	1.750292903	46.56185195
ENSG00000186205	01-Mar	1.21E-48	1.759219338	46.53288846
ENSG00000189060	H1F0	1.23E-48	-1.037674629	46.52609134
ENSG00000212916	MAP10	1.44E-48	2.504638684	46.45726403
ENSG00000089685	BIRC5	1.48E-48	1.101759687	46.44643444
ENSG00000103723	AP3B2	2.18E-48	1.42684462	46.27939856
ENSG00000198815	FOXJ3	2.21E-48	-1.184604039	46.27359114
ENSG00000136104	RNASEH2B	2.39E-48	1.263639083	46.24066672
ENSG00000170915	PAQR8	2.50E-48	1.505383349	46.22200087
ENSG00000114988	LMAN2L	2.57E-48	1.347810676	46.2098912
ENSG00000116017	ARID3A	2.63E-48	-1.241352683	46.20040812
ENSG00000198780	FAM169A	3.05E-48	1.391790722	46.13743761
ENSG00000136155	SCEL	3.61E-48	-1.582076883	46.06453341
ENSG00000153291	SLC25A27	4.14E-48	-1.410107205	46.00499202
ENSG00000164951	PDP1	4.31E-48	-1.057138056	45.98809612
ENSG00000008394	MGST1	4.39E-48	1.076324497	45.98129056
ENSG00000177853	ZNF518A	4.48E-48	1.039938452	45.97320354
ENSG00000004399	PLXND1	4.48E-48	-1.156355178	45.97320354
ENSG00000102878	HSF4	4.49E-48	-1.176382605	45.97320354
ENSG00000107341	UBE2R2	5.16E-48	-1.02565508	45.91320047
ENSG00000167900	TK1	5.21E-48	1.196927652	45.90966812
ENSG00000103056	SMPD3	5.30E-48	-1.298783165	45.90276971
ENSG00000139496	NUPL1	5.94E-48	-1.128315148	45.85342249
ENSG00000163946	FAM208A	6.46E-48	1.116711909	45.81768051
ENSG00000117461	PIK3R3	6.47E-48	2.666457127	45.81739742
ENSG00000151006	PRSS53	6.57E-48	-1.799610615	45.81117332
ENSG00000163251	FZD5	6.65E-48	-1.170187745	45.80653805
ENSG00000116717	GADD45A	6.70E-48	-1.427006584	45.80372465
ENSG00000111432	FZD10	6.84E-48	-1.660533247	45.79540949
ENSG00000099800	TIMM13	9.41E-48	1.100132156	45.65755752
ENSG00000132773	TOE1	1.08E-47	1.648547674	45.59820529
ENSG00000138764	CCNG2	1.14E-47	-1.062015548	45.5739022
ENSG00000204642	HLA-F	1.25E-47	-1.356630652	45.53429349
ENSG00000121671	CRY2	1.28E-47	-1.323961432	45.52608185
ENSG00000206530	WDR52	1.36E-47	1.960486473	45.50199073
ENSG00000204287	HLA-DRA	1.45E-47	1.809230961	45.47350665
ENSG00000184428	TOP1MT	1.56E-47	-1.013862127	45.44182149
ENSG00000175390	EIF3F	2.44E-47	-1.000572756	45.24874215
ENSG00000221968	FADS3	2.56E-47	-1.442339185	45.22734264
ENSG00000136870	ZNF189	2.92E-47	1.65572331	45.17199838
ENSG00000196188	CTSE	3.31E-47	2.049190664	45.11785023
ENSG00000184207	PGP	3.62E-47	1.331488539	45.07944146
ENSG00000171320	ESCO2	3.72E-47	2.21223661	45.06824866
ENSG00000011638	TMEM159	3.78E-47	-1.159170363	45.06135211
ENSG00000152457	DCLRE1C	4.00E-47	1.252401659	45.0377622
ENSG00000109107	ALDOC	4.52E-47	-1.68123197	44.9849366
ENSG00000144560	VGLL4	4.59E-47	-1.052829808	44.97884211
ENSG00000130702	LAMA5	5.06E-47	-1.166415546	44.93688658
ENSG00000174371	EXO1	5.25E-47	1.327959004	44.92131178
ENSG00000132424	PNISR	5.85E-47	-1.115751167	44.87486487
ENSG00000101493	ZNF516	6.11E-47	-1.112225797	44.85679324
ENSG00000108107	RPL28	6.27E-47	-1.221186999	44.84588103
ENSG00000161956	SENP3	7.17E-47	1.22225095	44.78822236
ENSG00000183340	JRKL	7.23E-47	1.359741622	44.78513076
ENSG00000151135	C12orf23	7.49E-47	-1.371068038	44.77020161
ENSG00000108439	PNPO	7.68E-47	1.291241492	44.7598141
ENSG00000176890	TYMS	8.11E-47	1.291886908	44.73672112
ENSG00000092470	WDR76	8.33E-47	1.356283123	44.72544924
ENSG00000162194	C11orf48	8.99E-47	3.245676372	44.69299757
ENSG00000159173	TNNI1	9.01E-47	1.647943241	44.69259592
ENSG00000175265	GOLGA8A	9.36E-47	-1.477024598	44.67638861
ENSG00000065485	PDIA5	9.92E-47	-1.012439524	44.65181864
ENSG00000174579	MSL2	1.11E-46	-1.134589359	44.60246068
ENSG00000167670	CHAF1A	1.14E-46	1.250488242	44.59311367
ENSG00000109814	UGDH	1.16E-46	-1.137566323	44.58487056
ENSG00000130707	ASS1	1.42E-46	-1.123920968	44.49782114
ENSG00000166670	MMP10	1.49E-46	2.418570814	44.47868914
ENSG00000198208	RPS6KL1	1.64E-46	1.897811211	44.43572216
ENSG00000155313	USP25	1.81E-46	-1.038724938	44.3939051
ENSG00000204869	IGFL4	1.85E-46	1.955619809	44.3861294
ENSG00000240891	PLCXD2	2.00E-46	-1.528311601	44.35171959
ENSG00000213390	ARHGAP19	2.58E-46	-1.111140741	44.24135077
ENSG00000106077	ABHD11	2.77E-46	1.183944912	44.21179739
ENSG00000156510	HKDC1	3.71E-46	-1.14427548	44.08512338
ENSG00000181790	BAI1	4.03E-46	-2.043064442	44.04992019
ENSG00000113845	TIMMDC1	4.10E-46	1.112458364	44.04239177
ENSG00000168488	ATXN2L	4.76E-46	-1.169198831	43.97789215
ENSG00000261762	RP11-650L12.2	4.93E-46	2.763804278	43.96325734
ENSG00000120708	TGFBI	5.45E-46	1.185210924	43.92064166
ENSG00000119203	CPSF3	6.05E-46	1.146776796	43.87561872
ENSG00000166189	HPS6	6.42E-46	1.657918587	43.85063481
ENSG00000102287	GABRE	6.79E-46	-1.539134541	43.82683257
ENSG00000124171	PARD6B	6.99E-46	-1.40356384	43.81416955
ENSG00000133243	BTBD2	7.35E-46	-0.977438926	43.79325455
ENSG00000182809	CRIP2	9.96E-46	-1.38433937	43.6614848
ENSG00000114999	TTL	1.11E-45	0.983817343	43.61511605
ENSG00000100504	PYGL	1.24E-45	-1.152106309	43.56882928
ENSG00000165507	C10orf10	1.26E-45	-1.476349044	43.55990545
ENSG00000135480	KRT7	1.39E-45	-1.051249411	43.52032385
ENSG00000170322	NFRKB	1.47E-45	-1.261800304	43.49618097
ENSG00000130733	YIPF2	1.72E-45	-1.128958503	43.42640238
ENSG00000060138	YBX3	1.98E-45	-1.018839859	43.36617612
ENSG00000101745	ANKRD12	2.06E-45	1.063342415	43.35059021
ENSG00000240875	LINC00886	2.12E-45	1.627172594	43.33819379
ENSG00000178538	CA8	2.42E-45	1.222121685	43.281627
ENSG00000113522	RAD50	2.56E-45	1.0248458	43.25660739
ENSG00000150768	DLAT	2.65E-45	1.053125673	43.24333692
ENSG00000128340	RAC2	2.69E-45	-1.077030797	43.23642437
ENSG00000105516	DBP	2.79E-45	-1.626336029	43.22120886
ENSG00000198157	HMGN5	3.03E-45	1.731387478	43.18537215
ENSG00000256269	HMBS	3.64E-45	1.172362983	43.10718422
ENSG00000160959	LRRC14	3.72E-45	1.102543381	43.09808359
ENSG00000198176	TFDP1	3.82E-45	1.14291531	43.08674296
ENSG00000102384	CENPI	3.89E-45	1.889796512	43.07894995
ENSG00000189369	GSPT2	4.09E-45	-1.12099112	43.05785407
ENSG00000099812	MISP	4.53E-45	-0.952229743	43.01456214
ENSG00000101003	GINS1	4.64E-45	1.241388178	43.00463094
ENSG00000138160	KIF11	4.83E-45	1.136307446	42.98693484
ENSG00000158234	FAIM	4.93E-45	2.113212492	42.97909828
ENSG00000106305	AIMP2	5.82E-45	1.331655991	42.90730578
ENSG00000166987	MBD6	5.98E-45	-1.057627442	42.89618014
ENSG00000164465	DCBLD1	6.06E-45	1.089276483	42.89096746
ENSG00000135476	ESPL1	6.57E-45	1.091645959	42.85643717
ENSG00000085999	RAD54L	6.70E-45	1.443937113	42.84862231
ENSG00000160957	RECQL4	7.54E-45	1.188393355	42.79772088
ENSG00000095002	MSH2	7.62E-45	1.142709008	42.79391144
ENSG00000118579	MED28	7.82E-45	-1.037796679	42.78279642
ENSG00000102886	GDPD3	7.93E-45	-1.974957424	42.77744613
ENSG00000177646	ACAD9	8.07E-45	1.218619107	42.7701634
ENSG00000101230	ISM1	1.00E-44	1.567676831	42.67777355
ENSG00000188690	UROS	1.01E-44	1.322358099	42.6725432
ENSG00000139428	MMAB	1.05E-44	1.328663301	42.65890719
ENSG00000148296	SURF6	1.06E-44	1.242643838	42.65206493
ENSG00000114491	UMPS	1.10E-44	1.042256725	42.63816642
ENSG00000166938	DIS3L	1.11E-44	1.293134301	42.63283948
ENSG00000160285	LSS	1.14E-44	1.125309757	42.6243596
ENSG00000109670	FBXW7	1.20E-44	-1.209033461	42.60209165
ENSG00000062716	VMP1	1.27E-44	-1.017414513	42.57864006
ENSG00000083720	OXCT1	1.29E-44	1.37770743	42.5699663
ENSG00000272923	RP11-391L3.1	1.50E-44	-1.956757226	42.50707716
ENSG00000173918	C1QTNF1	1.60E-44	1.159611553	42.47888039
ENSG00000103089	FA2H	1.79E-44	-1.080734977	42.43106341
ENSG00000204592	HLA-E	1.81E-44	-1.129086073	42.42494645
ENSG00000175104	TRAF6	2.13E-44	-1.302501453	42.35665264
ENSG00000171475	WIPF2	2.13E-44	-1.164334364	42.35665264
ENSG00000100316	RPL3	2.28E-44	-0.970605408	42.32649254
ENSG00000109920	FNBP4	2.34E-44	-1.255340773	42.31591591
ENSG00000180914	OXTR	2.92E-44	-1.239683744	42.22077985
ENSG00000092621	PHGDH	3.23E-44	-0.989325433	42.17783055
ENSG00000153879	CEBPG	3.24E-44	-1.098739647	42.17615785
ENSG00000163032	VSNL1	3.34E-44	2.332790813	42.16337555
ENSG00000269906	RP11-248J18.2	4.33E-44	-2.153971748	42.05120865
ENSG00000165916	PSMC3	4.43E-44	1.030029948	42.04162562
ENSG00000149474	CSRP2BP	4.68E-44	1.425762814	42.01894273
ENSG00000177311	ZBTB38	5.58E-44	1.062606003	41.94241686
ENSG00000117697	NSL1	6.14E-44	1.181984791	41.90162595
ENSG00000015520	NPC1L1	6.25E-44	-4.031740623	41.89429579
ENSG00000182810	DDX28	7.42E-44	1.781892553	41.82057735
ENSG00000113448	PDE4D	7.90E-44	1.29427285	41.79384509
ENSG00000139292	LGR5	8.44E-44	2.42786758	41.76541476
ENSG00000100342	APOL1	8.48E-44	-1.178898489	41.76366352
ENSG00000105676	ARMC6	9.76E-44	1.243706454	41.70338156
ENSG00000140743	CDR2	9.99E-44	-1.105453225	41.69374625
ENSG00000125871	MGME1	1.08E-43	1.148368839	41.66012029
ENSG00000152580	IGSF10	1.18E-43	2.930115004	41.62321096
ENSG00000038210	PI4K2B	1.28E-43	1.350378005	41.58858568
ENSG00000121039	RDH10	1.45E-43	1.061570224	41.53420751
ENSG00000125877	ITPA	1.62E-43	1.03195994	41.48587326
ENSG00000100350	FOXRED2	1.69E-43	1.306017401	41.46804483
ENSG00000197746	PSAP	1.75E-43	-0.983493626	41.45290201
ENSG00000135048	TMEM2	1.75E-43	1.054889307	41.45290201
ENSG00000104774	MAN2B1	1.82E-43	-0.974095561	41.43834598
ENSG00000105171	POP4	1.84E-43	1.370669328	41.43220954
ENSG00000152253	SPC25	1.88E-43	1.75790079	41.4237397
ENSG00000168264	IRF2BP2	1.91E-43	-0.953275791	41.41818515
ENSG00000072310	SREBF1	1.99E-43	-0.968758384	41.40122481
ENSG00000083097	DOPEY1	2.12E-43	1.399267316	41.37287215
ENSG00000186767	SPIN4	2.13E-43	-1.395371951	41.37257502
ENSG00000104369	JPH1	2.27E-43	1.135222846	41.34512365
ENSG00000181652	ATG9B	2.32E-43	-2.022830539	41.33506803
ENSG00000224877	C17orf89	2.40E-43	1.550012939	41.32179148
ENSG00000103044	HAS3	2.52E-43	-1.220196832	41.30057602
ENSG00000047932	GOPC	3.04E-43	1.262677575	41.21879283
ENSG00000005238	FAM214B	3.16E-43	-1.198638002	41.20292981
ENSG00000164463	CREBRF	3.17E-43	-1.393768456	41.20155965
ENSG00000150756	FAM173B	3.39E-43	1.294200977	41.17320737
ENSG00000185101	ANO9	3.45E-43	-1.088196076	41.16658947
ENSG00000075407	ZNF37A	3.45E-43	1.475960901	41.16658947
ENSG00000174938	SEZ6L2	3.51E-43	-0.996030115	41.15970274
ENSG00000095752	IL11	3.60E-43	-2.731363655	41.14859118
ENSG00000163535	SGOL2	3.97E-43	1.215930721	41.10683054
ENSG00000076003	MCM6	4.06E-43	1.129560531	41.09800549
ENSG00000012048	BRCA1	4.16E-43	1.201189781	41.08751364
ENSG00000170439	METTL7B	4.18E-43	1.482968319	41.08598855
ENSG00000171302	CANT1	4.21E-43	1.115555485	41.08379655
ENSG00000130544	ZNF557	4.31E-43	1.834248846	41.07376071
ENSG00000138641	HERC3	4.87E-43	-1.629776591	41.02135895
ENSG00000246898	LINC00920	5.02E-43	2.404234881	41.00872712
ENSG00000138346	DNA2	5.05E-43	1.262778978	41.00620155
ENSG00000171097	CCBL1	5.11E-43	-1.403336207	41.00160584
ENSG00000146263	MMS22L	7.24E-43	1.208301443	40.85093699
ENSG00000126787	DLGAP5	7.51E-43	1.161455854	40.83500353
ENSG00000269893	SNHG8	8.43E-43	-1.040777741	40.7854138
ENSG00000068654	POLR1A	8.59E-43	1.269411368	40.77796675
ENSG00000132330	SCLY	9.20E-43	1.299168112	40.74818828
ENSG00000223855	AC147651.3	9.31E-43	-1.926898157	40.74371037
ENSG00000103202	NME4	1.02E-42	1.182135995	40.70688203
ENSG00000077454	LRCH4	1.38E-42	-1.265576521	40.57275979
ENSG00000165312	OTUD1	1.51E-42	-1.510414573	40.53419319
ENSG00000114993	RTKN	1.60E-42	1.025295216	40.50959742
ENSG00000178038	ALS2CL	1.69E-42	-1.472875432	40.4866479
ENSG00000178163	ZNF518B	1.76E-42	1.308466761	40.47125331
ENSG00000137547	MRPL15	2.00E-42	1.03256424	40.41460625
ENSG00000105011	ASF1B	2.75E-42	1.122758449	40.2769813
ENSG00000085063	CD59	2.89E-42	-1.052584065	40.25626324
ENSG00000175215	CTDSP2	3.11E-42	-0.93843138	40.22431976
ENSG00000105997	HOXA3	3.39E-42	-1.269481104	40.18808073
ENSG00000112081	SRSF3	4.11E-42	1.052341041	40.10437162
ENSG00000121152	NCAPH	4.69E-42	1.100038966	40.04801016
ENSG00000138835	RGS3	4.98E-42	-1.183388675	40.02154466
ENSG00000102870	ZNF629	5.48E-42	1.462500672	39.98102848
ENSG00000124541	RRP36	5.84E-42	1.128965181	39.95374739
ENSG00000122574	WIPF3	5.84E-42	-1.100948694	39.95374739
ENSG00000159792	PSKH1	5.93E-42	1.573772664	39.94791785
ENSG00000130449	ZSWIM6	6.08E-42	-1.092183015	39.9373151
ENSG00000164713	BRI3	6.28E-42	-1.142297052	39.92408054
ENSG00000135766	EGLN1	6.41E-42	-1.479502947	39.9153131
ENSG00000077514	POLD3	6.51E-42	1.020915876	39.90922503
ENSG00000145901	TNIP1	6.91E-42	-0.901447079	39.88333608
ENSG00000196428	TSC22D2	7.18E-42	-1.180138657	39.86752465
ENSG00000037897	METTL1	7.23E-42	1.660891508	39.86480199
ENSG00000138443	ABI2	7.45E-42	-1.015077571	39.85266348
ENSG00000131746	TNS4	7.66E-42	1.704964444	39.84092596
ENSG00000163389	POGLUT1	7.85E-42	1.496518774	39.83124037
ENSG00000204542	C6orf15	7.85E-42	1.013292306	39.83124037
ENSG00000204524	ZNF805	7.94E-42	-1.409414181	39.82679117
ENSG00000136108	CKAP2	8.09E-42	0.975629711	39.81910583
ENSG00000044090	CUL7	8.59E-42	-1.112785767	39.7933935
ENSG00000126934	MAP2K2	8.60E-42	-0.901960314	39.79334821
ENSG00000103126	AXIN1	9.65E-42	-1.011777119	39.74383868
ENSG00000069667	RORA	9.69E-42	-1.126867998	39.74230923
ENSG00000171503	ETFDH	9.82E-42	-1.346017215	39.73761281
ENSG00000103489	XYLT1	9.82E-42	-1.206600335	39.73761281
ENSG00000168918	INPP5D	1.00E-41	-1.118090651	39.72802268
ENSG00000100814	CCNB1IP1	1.03E-41	-1.017048425	39.71607174
ENSG00000083093	PALB2	1.11E-41	1.188747855	39.68419878
ENSG00000225791	TRAM2-AS1	1.12E-41	1.762589182	39.68167909
ENSG00000245937	CTC-228N24.3	1.25E-41	1.113929492	39.63559941
ENSG00000185480	PARPBP	1.30E-41	1.215100896	39.61967916
ENSG00000187735	TCEA1	1.30E-41	-1.031632874	39.61849742
ENSG00000260565	ERVK13-1	1.39E-41	1.876205985	39.58854249
ENSG00000108799	EZH1	1.54E-41	-1.281820791	39.5456197
ENSG00000185565	LSAMP	1.60E-41	2.363480614	39.53097612
ENSG00000031081	ARHGAP31	1.63E-41	1.224431293	39.5210745
ENSG00000160298	C21orf58	1.90E-41	1.406793574	39.45485343
ENSG00000104885	DOT1L	1.93E-41	-1.004144558	39.44859801
ENSG00000234127	TRIM26	2.03E-41	0.93701392	39.42739304
ENSG00000064932	SBNO2	2.06E-41	-1.043484874	39.42152893
ENSG00000219438	FAM19A5	2.18E-41	2.326593546	39.39788587
ENSG00000189337	KAZN	2.29E-41	-1.44383696	39.37737537
ENSG00000109919	MTCH2	2.29E-41	1.021898726	39.37640875
ENSG00000250802	ZBED3-AS1	2.60E-41	1.90288727	39.32308638
ENSG00000176903	PNMA1	2.60E-41	-1.058425203	39.32308638
ENSG00000185347	C14orf80	2.69E-41	1.535977383	39.30922965
ENSG00000007541	PIGQ	3.01E-41	1.140662283	39.26071928
ENSG00000140939	NOL3	3.08E-41	-1.083219671	39.25081027
ENSG00000143862	ARL8A	3.26E-41	-1.031713702	39.22580831
ENSG00000083844	ZNF264	3.45E-41	-1.028671694	39.20180412
ENSG00000243989	ACY1	3.48E-41	1.225029548	39.19887043
ENSG00000175787	ZNF169	3.55E-41	-1.599838455	39.19041061
ENSG00000180089	TMEM86B	4.08E-41	-1.636367509	39.1305007
ENSG00000115541	HSPE1	4.09E-41	1.006937329	39.12994847
ENSG00000108602	ALDH3A1	4.88E-41	1.132994786	39.05340373
ENSG00000204237	OXLD1	5.62E-41	1.172275937	38.99274683
ENSG00000186020	ZNF529	5.76E-41	-1.161579136	38.9828801
ENSG00000146463	ZMYM4	6.33E-41	1.074134821	38.94196247
ENSG00000089335	ZNF302	7.24E-41	1.270595428	38.88393278
ENSG00000132718	SYT11	7.65E-41	-1.08372307	38.86059488
ENSG00000134762	DSC3	8.12E-41	1.131116118	38.8351588
ENSG00000078747	ITCH	8.18E-41	-0.960379941	38.83198696
ENSG00000104892	KLC3	8.41E-41	-1.530603836	38.82037922
ENSG00000047188	YTHDC2	8.46E-41	0.98296087	38.81855119
ENSG00000023697	DERA	8.82E-41	1.301026787	38.80053216
ENSG00000260027	HOXB7	9.31E-41	1.325847609	38.77762928
ENSG00000143554	SLC27A3	9.35E-41	1.278019869	38.77623432
ENSG00000171889	MIR31HG	9.44E-41	2.233200913	38.7725141
ENSG00000100162	CENPM	1.01E-40	1.964665804	38.74143346
ENSG00000197530	MIB2	1.03E-40	-1.120776787	38.73486551
ENSG00000136197	C7orf25	1.05E-40	1.539109059	38.72824377
ENSG00000171617	ENC1	1.07E-40	1.214139864	38.71778327
ENSG00000118689	FOXO3	1.08E-40	-0.929215609	38.7161954
ENSG00000169994	MYO7B	1.10E-40	-2.746991349	38.70796561
ENSG00000242498	C15orf38	1.10E-40	1.137137008	38.70726262
ENSG00000077157	PPP1R12B	1.12E-40	-1.168235505	38.70237538
ENSG00000090889	KIF4A	1.14E-40	1.218960918	38.69428177
ENSG00000103549	RNF40	1.25E-40	1.156918629	38.65421256
ENSG00000166557	TMED3	1.31E-40	-0.928151891	38.63526084
ENSG00000050344	NFE2L3	1.32E-40	1.187288742	38.63198655
ENSG00000183648	NDUFB1	1.34E-40	1.202464844	38.62517426
ENSG00000171867	PRNP	1.35E-40	-0.920191898	38.62266809
ENSG00000125652	ALKBH7	1.37E-40	-1.222317675	38.61565353
ENSG00000261087	KB-1460A1.5	1.69E-40	-2.110057861	38.52565982
ENSG00000138180	CEP55	1.71E-40	1.015238982	38.52212047
ENSG00000167552	TUBA1A	1.73E-40	1.352406775	38.51551152
ENSG00000186868	MAPT	1.74E-40	-1.360294786	38.51454103
ENSG00000097021	ACOT7	1.90E-40	0.984479237	38.47654551
ENSG00000177000	MTHFR	1.91E-40	1.613670916	38.47399662
ENSG00000171208	NETO2	2.00E-40	1.492430662	38.45640215
ENSG00000187800	PEAR1	2.05E-40	-1.20817337	38.44395492
ENSG00000101868	POLA1	2.14E-40	1.316339597	38.42689893
ENSG00000180573	HIST1H2AC	2.21E-40	-1.239543683	38.41250499
ENSG00000183250	C21orf67	2.38E-40	-1.42681202	38.38075833
ENSG00000139343	SNRPF	2.45E-40	1.025452034	38.36919752
ENSG00000140534	TICRR	2.47E-40	1.144459039	38.36662891
ENSG00000105063	PPP6R1	2.48E-40	-0.910557644	38.36498476
ENSG00000100983	GSS	2.48E-40	0.971533991	38.3644354
ENSG00000059145	UNKL	2.66E-40	-1.200153792	38.33506794
ENSG00000175066	GK5	2.85E-40	-1.084045707	38.30625226
ENSG00000171903	CYP4F11	3.16E-40	-1.223881905	38.26088507
ENSG00000108384	RAD51C	3.28E-40	1.337280317	38.24588314
ENSG00000160209	PDXK	3.37E-40	-0.932412546	38.23367449
ENSG00000137168	PPIL1	3.53E-40	1.18804252	38.21365023
ENSG00000168280	KIF5C	3.61E-40	-2.320735079	38.20423942
ENSG00000185716	C16orf52	3.62E-40	-1.017203282	38.20382162
ENSG00000085224	ATRX	3.70E-40	1.090511061	38.19531327
ENSG00000166123	GPT2	3.72E-40	-0.926621091	38.19242176
ENSG00000124151	NCOA3	4.02E-40	-0.962985757	38.15956104
ENSG00000163703	CRELD1	4.41E-40	-0.98410895	38.11946312
ENSG00000165671	NSD1	4.50E-40	0.984145146	38.11142333
ENSG00000167642	SPINT2	5.13E-40	-0.901846586	38.05456402
ENSG00000010810	FYN	5.79E-40	-1.545166448	38.00330523
ENSG00000156515	HK1	5.82E-40	-0.916091393	38.00167892
ENSG00000173848	NET1	5.88E-40	1.004428431	37.99742279
ENSG00000165304	MELK	6.57E-40	1.066705906	37.94939987
ENSG00000268223	ARL14EPL	6.67E-40	-3.798989809	37.94339159
ENSG00000196126	HLA-DRB1	6.85E-40	1.493855947	37.93219294
ENSG00000162694	EXTL2	7.34E-40	1.367385205	37.9026192
ENSG00000160271	RALGDS	7.73E-40	-0.987262333	37.88041504
ENSG00000128016	ZFP36	8.86E-40	-1.143733541	37.82162125
ENSG00000064309	CDON	9.01E-40	-1.442151146	37.81452861
ENSG00000131779	PEX11B	9.28E-40	1.215865394	37.80236683
ENSG00000188938	FAM120AOS	9.52E-40	1.164603105	37.7913155
ENSG00000104413	ESRP1	9.92E-40	-0.917028403	37.77403584
ENSG00000167526	RPL13	1.02E-39	-0.888270407	37.76139612
ENSG00000130600	H19	1.05E-39	-5.205553573	37.7485916
ENSG00000198113	TOR4A	1.13E-39	-0.977597072	37.71747648
ENSG00000147955	SIGMAR1	1.23E-39	0.997746795	37.6816827
ENSG00000228686	RP11-492I21.1	1.27E-39	-3.572440416	37.66893717
ENSG00000073111	MCM2	1.41E-39	1.100726513	37.62452669
ENSG00000132199	ENOSF1	1.42E-39	1.030491199	37.6225125
ENSG00000171680	PLEKHG5	1.45E-39	-1.149010501	37.61184008
ENSG00000154370	TRIM11	1.47E-39	-1.251877447	37.60753114
ENSG00000172831	CES2	1.77E-39	1.247096168	37.5264731
ENSG00000205307	SAP25	1.77E-39	-2.467786706	37.52607731
ENSG00000111450	STX2	1.79E-39	-1.257926116	37.52314554
ENSG00000158158	CNNM4	1.91E-39	-1.11094461	37.49437262
ENSG00000198763	MT-ND2	1.92E-39	1.027068956	37.4932143
ENSG00000124160	NCOA5	1.93E-39	1.213630209	37.49159026
ENSG00000177694	NAALADL2	2.01E-39	1.880332303	37.47331293
ENSG00000186834	HEXIM1	2.02E-39	-0.966373889	37.47104899
ENSG00000144452	ABCA12	2.19E-39	2.837857392	37.4381147
ENSG00000150893	FREM2	2.35E-39	1.691568807	37.40673226
ENSG00000105640	RPL18A	2.40E-39	-0.920035496	37.39823316
ENSG00000205336	GPR56	2.54E-39	0.928895157	37.37505084
ENSG00000183718	TRIM52	2.73E-39	-1.202349774	37.34336689
ENSG00000081059	TCF7	2.87E-39	1.102606541	37.32160879
ENSG00000269929	RP11-2B6.2	2.93E-39	-1.728944646	37.31323177
ENSG00000119801	YPEL5	3.11E-39	-1.128023895	37.28781219
ENSG00000124222	STX16	3.12E-39	-0.925010318	37.28740499
ENSG00000164938	TP53INP1	3.23E-39	-1.276295621	37.27282033
ENSG00000070756	PABPC1	3.31E-39	-0.957801776	37.26240237
ENSG00000123473	STIL	3.44E-39	1.064035989	37.24643667
ENSG00000101188	NTSR1	3.77E-39	1.251223927	37.20663888
ENSG00000203879	GDI1	4.32E-39	-1.066938542	37.14802291
ENSG00000186472	PCLO	4.51E-39	1.715892127	37.12980827
ENSG00000153443	UBALD1	4.52E-39	-1.139136736	37.12906415
ENSG00000268628	AL121761.2	4.75E-39	-2.065945903	37.1072889
ENSG00000215788	TNFRSF25	4.90E-39	-1.522162582	37.094206
ENSG00000185386	MAPK11	5.09E-39	-0.999061342	37.07860487
ENSG00000105968	H2AFV	5.38E-39	0.892917506	37.0545701
ENSG00000186648	LRRC16B	5.91E-39	-1.435842998	37.01422442
ENSG00000122483	CCDC18	5.98E-39	1.403802142	37.00908026
ENSG00000071539	TRIP13	6.00E-39	1.237097075	37.00842067
ENSG00000131981	LGALS3	6.02E-39	-1.062254191	37.00694877
ENSG00000153714	LURAP1L	6.05E-39	-0.973003433	37.00539491
ENSG00000140265	ZSCAN29	6.09E-39	1.152348049	37.00274386
ENSG00000196584	XRCC2	7.48E-39	1.63172684	36.91421007
ENSG00000118503	TNFAIP3	8.58E-39	0.953788585	36.85504541
ENSG00000072182	ASIC4	8.94E-39	-3.904914497	36.83777784
ENSG00000118855	MFSD1	9.50E-39	1.050524645	36.81191881
ENSG00000178502	KLHL11	9.61E-39	-1.548371955	36.80707668
ENSG00000166598	HSP90B1	1.01E-38	-1.311218973	36.78640377
ENSG00000263465	RP11-735A19.4	1.07E-38	1.171713439	36.76173536
ENSG00000197182	FLJ27365	1.10E-38	-1.50865531	36.75021862
ENSG00000128965	CHAC1	1.14E-38	-1.465970918	36.73563124
ENSG00000125746	EML2	1.21E-38	-0.934178731	36.70750671
ENSG00000054654	SYNE2	1.23E-38	1.064574496	36.70279547
ENSG00000173614	NMNAT1	1.25E-38	1.341120585	36.69428367
ENSG00000139517	LNX2	1.26E-38	-1.084449916	36.69272504
ENSG00000173218	VANGL1	1.27E-38	1.063480235	36.68872023
ENSG00000233834	AC005083.1	1.46E-38	1.650483128	36.62975615
ENSG00000185298	CCDC137	1.48E-38	0.997991781	36.62401503
ENSG00000141349	G6PC3	1.49E-38	1.016811641	36.62022606
ENSG00000196878	LAMB3	1.50E-38	-1.092166254	36.61865183
ENSG00000159063	ALG8	1.52E-38	1.088623628	36.6121505
ENSG00000171793	CTPS1	1.54E-38	1.061093659	36.6072346
ENSG00000117868	ESYT2	1.64E-38	-0.914622857	36.58195361
ENSG00000112029	FBXO5	1.70E-38	1.189327948	36.56672496
ENSG00000212907	MT-ND4L	1.87E-38	0.983053346	36.524661
ENSG00000118894	FAM86A	1.95E-38	1.91921506	36.50714297
ENSG00000184564	SLITRK6	2.07E-38	2.945306836	36.48070917
ENSG00000167384	ZNF180	2.09E-38	1.712813726	36.47662325
ENSG00000105281	SLC1A5	2.23E-38	-0.895175312	36.45032167
ENSG00000058668	ATP2B4	2.25E-38	-1.022365754	36.44542793
ENSG00000136824	SMC2	2.26E-38	1.227126263	36.44466286
ENSG00000124217	MOCS3	2.98E-38	1.479307016	36.32545272
ENSG00000263847	RP11-143J12.3	3.06E-38	-2.492352882	36.3143408
ENSG00000125817	CENPB	3.09E-38	1.172793184	36.30997177
ENSG00000184992	BRI3BP	3.12E-38	1.016398417	36.30530818
ENSG00000107281	NPDC1	3.23E-38	-1.022052489	36.29138437
ENSG00000101199	ARFGAP1	4.06E-38	-0.986197267	36.19179342
ENSG00000127366	TAS2R5	4.38E-38	-2.242831591	36.15963385
ENSG00000111665	CDCA3	4.47E-38	1.058968985	36.15113006
ENSG00000117593	DARS2	4.73E-38	1.113477551	36.1269633
ENSG00000178385	PLEKHM3	4.73E-38	-1.231290518	36.1269633
ENSG00000253738	GS1-251I9.4	5.39E-38	1.103927823	36.07116979
ENSG00000076201	PTPN23	5.59E-38	-0.927914312	36.05553615
ENSG00000076770	MBNL3	5.83E-38	1.375080024	36.03735672
ENSG00000136436	CALCOCO2	6.29E-38	-0.905151707	36.00523599
ENSG00000227782	AC002553.1	6.33E-38	-3.319763657	36.00249189
ENSG00000163291	PAQR3	7.24E-38	-1.129732246	35.9447537
ENSG00000143314	MRPL24	7.42E-38	0.920103711	35.93464693
ENSG00000134864	GGACT	8.12E-38	1.837363524	35.89535573
ENSG00000116711	PLA2G4A	8.35E-38	1.2346932	35.88401162
ENSG00000172379	ARNT2	8.90E-38	0.991388594	35.85669904
ENSG00000091436	MLTK	9.23E-38	0.896029476	35.84094753
ENSG00000187134	AKR1C1	9.28E-38	1.522057542	35.83908888
ENSG00000128567	PODXL	9.38E-38	0.988061527	35.83462297
ENSG00000171033	PKIA	9.41E-38	1.378230071	35.83367616
ENSG00000130766	SESN2	9.44E-38	-1.276541349	35.8326696
ENSG00000023041	ZDHHC6	1.09E-37	1.014405345	35.76951027
ENSG00000070444	MNT	1.10E-37	-1.07440488	35.76577692
ENSG00000180891	CUEDC1	1.14E-37	1.091632738	35.75295291
ENSG00000161800	RACGAP1	1.72E-37	0.907388072	35.57312361
ENSG00000167840	ZNF232	1.79E-37	1.724605799	35.55588224
ENSG00000271122	RP11-379H18.1	1.87E-37	1.749613812	35.53803714
ENSG00000187741	FANCA	1.89E-37	1.15638131	35.53470391
ENSG00000265817	FSBP	2.09E-37	-1.162944773	35.49084735
ENSG00000066654	THUMPD1	2.18E-37	0.932606121	35.47209301
ENSG00000125827	TMX4	2.41E-37	1.254304245	35.4298846
ENSG00000075239	ACAT1	2.68E-37	1.213506469	35.38309576
ENSG00000198961	PJA2	2.71E-37	-0.947872157	35.37932127
ENSG00000059378	PARP12	2.75E-37	-1.086853605	35.3722801
ENSG00000272316	XXbac-BPGBPG55C20.2	2.97E-37	-1.429133494	35.34040056
ENSG00000196810	CTBP1-AS2	2.97E-37	2.241358084	35.34033302
ENSG00000173889	PHC3	3.07E-37	-1.179531851	35.32680948
ENSG00000196155	PLEKHG4	3.07E-37	1.192621831	35.32598014
ENSG00000134508	CABLES1	3.27E-37	1.385716384	35.29881795
ENSG00000105855	ITGB8	3.30E-37	0.981122737	35.29558403
ENSG00000140854	KATNB1	3.36E-37	1.079710451	35.28820106
ENSG00000270184	RP11-568J23.5	3.42E-37	-2.767480255	35.28065895
ENSG00000130479	MAP1S	3.49E-37	-1.036913823	35.27295092
ENSG00000070010	UFD1L	3.63E-37	-1.349357789	35.25549735
ENSG00000151150	ANK3	3.68E-37	1.349969765	35.24990275
ENSG00000120925	RNF170	3.75E-37	1.135345546	35.24219072
ENSG00000164597	COG5	3.76E-37	-0.929156493	35.24144754
ENSG00000112531	QKI	4.02E-37	-1.035539166	35.21240035
ENSG00000087074	PPP1R15A	4.20E-37	-1.322949375	35.19421255
ENSG00000060749	QSER1	4.44E-37	1.005657342	35.1702789
ENSG00000100644	HIF1A	4.71E-37	0.891888662	35.14472057
ENSG00000266714	MYO15B	4.97E-37	-1.25830303	35.12247291
ENSG00000149554	CHEK1	5.02E-37	1.037659284	35.11852821
ENSG00000176024	ZNF613	5.08E-37	2.408565811	35.11374749
ENSG00000090020	SLC9A1	6.30E-37	-1.041386981	35.02018267
ENSG00000183778	B3GALT5	6.97E-37	-1.037605449	34.97689465
ENSG00000235501	RP4-639F20.1	7.47E-37	1.808880786	34.94695363
ENSG00000162066	AMDHD2	7.74E-37	1.564486616	34.93166897
ENSG00000181991	MRPS11	8.47E-37	1.054030985	34.89323255
ENSG00000108773	KAT2A	9.03E-37	-0.864428939	34.86565013
ENSG00000068383	INPP5A	9.43E-37	-1.065948686	34.84711175
ENSG00000111237	VPS29	9.77E-37	0.984977866	34.83213884
ENSG00000133119	RFC3	1.02E-36	1.092947307	34.81573817
ENSG00000139514	SLC7A1	1.11E-36	-0.898328282	34.77800721
ENSG00000185621	LMLN	1.18E-36	1.282681844	34.75087104
ENSG00000156110	ADK	1.18E-36	1.113360006	34.75087104
ENSG00000116584	ARHGEF2	1.18E-36	-0.991866918	34.75042016
ENSG00000099814	CEP170B	1.20E-36	-0.857115453	34.74437617
ENSG00000145703	IQGAP2	1.22E-36	1.744890206	34.73740921
ENSG00000172795	DCP2	1.25E-36	-1.007192939	34.72723833
ENSG00000113810	SMC4	1.30E-36	0.868520378	34.71120532
ENSG00000205129	C4orf47	1.31E-36	-2.752648074	34.70739092
ENSG00000154309	DISP1	1.34E-36	2.038239528	34.69801569
ENSG00000185432	METTL7A	1.37E-36	1.591162813	34.68876173
ENSG00000134982	APC	1.48E-36	1.01290252	34.65582277
ENSG00000132541	HRSP12	1.52E-36	1.306243276	34.6449759
ENSG00000111247	RAD51AP1	1.56E-36	1.06559028	34.63505852
ENSG00000167280	ENGASE	1.65E-36	-0.924175184	34.61064756
ENSG00000118655	DCLRE1B	1.68E-36	1.401841357	34.60191437
ENSG00000145782	ATG12	1.70E-36	-0.872795451	34.59861756
ENSG00000104980	TIMM44	1.91E-36	-1.153029215	34.54845414
ENSG00000106089	STX1A	1.93E-36	-1.723257507	34.54336678
ENSG00000160888	IER2	1.93E-36	-0.998226798	34.54265506
ENSG00000203950	FAM127B	1.94E-36	-1.064604537	34.54151292
ENSG00000170515	PA2G4	2.08E-36	0.934659435	34.51122952
ENSG00000077152	UBE2T	2.11E-36	1.092204774	34.5049214
ENSG00000133226	SRRM1	2.31E-36	-1.208265091	34.46752841
ENSG00000169100	SLC25A6	2.38E-36	-0.852571446	34.45434799
ENSG00000085449	WDFY1	2.43E-36	-0.862792785	34.44632863
ENSG00000142657	PGD	2.46E-36	0.883472228	34.44034396
ENSG00000004799	PDK4	2.61E-36	-1.331554338	34.41501843
ENSG00000113790	EHHADH	2.68E-36	1.465049498	34.40377191
ENSG00000265354	TIMM23B	2.73E-36	0.918422479	34.39584181
ENSG00000107862	GBF1	2.75E-36	-0.903519598	34.39348235
ENSG00000128272	ATF4	2.95E-36	-0.989037773	34.36387729
ENSG00000239857	GET4	2.97E-36	-1.962644686	34.36042232
ENSG00000177469	PTRF	2.98E-36	-1.030436408	34.36018208
ENSG00000123374	CDK2	3.12E-36	0.994277201	34.33978234
ENSG00000075336	TIMM21	3.65E-36	0.991563631	34.27203236
ENSG00000185753	CXorf38	3.77E-36	-0.94759367	34.25807638
ENSG00000111424	VDR	3.79E-36	1.147436841	34.2560594
ENSG00000187867	PALM3	4.00E-36	-1.012908593	34.23360895
ENSG00000000460	C1orf112	4.18E-36	1.291603404	34.21499466
ENSG00000138674	SEC31A	4.39E-36	-0.869102776	34.19390069
ENSG00000170889	RPS9	4.82E-36	-0.897917363	34.15359787
ENSG00000137203	TFAP2A	4.89E-36	-1.067468388	34.14731683
ENSG00000120149	MSX2	4.90E-36	1.173944544	34.14731683
ENSG00000147535	PPAPDC1B	4.91E-36	-1.117068843	34.14659522
ENSG00000161996	WDR90	5.02E-36	1.036092369	34.13756425
ENSG00000146038	DCDC2	5.39E-36	1.648354726	34.10658626
ENSG00000122484	RPAP2	5.52E-36	1.221720636	34.09681721
ENSG00000184786	TCTE3	5.81E-36	-1.534642339	34.07451131
ENSG00000188761	BCL2L15	6.10E-36	2.069597664	34.05420625
ENSG00000203499	FAM83H-AS1	6.19E-36	1.154035108	34.04790628
ENSG00000102854	MSLN	6.70E-36	-1.760335018	34.01349799
ENSG00000167112	TRUB2	6.80E-36	1.319515943	34.00789893
ENSG00000250033	SLC7A11-AS1	6.83E-36	-2.481547783	34.00623223
ENSG00000150457	LATS2	6.99E-36	-1.096945469	33.99647542
ENSG00000035862	TIMP2	7.10E-36	-1.059258474	33.9897574
ENSG00000126070	AGO3	7.16E-36	-0.97451135	33.98685449
ENSG00000245648	RP11-277P12.20	7.36E-36	3.183596546	33.97471875
ENSG00000083812	ZNF324	7.73E-36	1.389166323	33.953802
ENSG00000126088	UROD	8.06E-36	1.13607581	33.93612907
ENSG00000123091	RNF11	8.40E-36	-1.039401559	33.91848501
ENSG00000152527	PLEKHH2	8.47E-36	-1.057644389	33.9152098
ENSG00000120686	UFM1	8.84E-36	-1.077708393	33.89684259
ENSG00000123240	OPTN	8.92E-36	-0.902020547	33.89319499
ENSG00000063660	GPC1	8.95E-36	-0.957588407	33.8923757
ENSG00000173540	GMPPB	9.15E-36	1.608079315	33.88291625
ENSG00000198886	MT-ND4	1.02E-35	0.940332055	33.83756826
ENSG00000184588	PDE4B	1.05E-35	3.615048279	33.82359913
ENSG00000091542	ALKBH5	1.10E-35	-1.045381758	33.80418247
ENSG00000188486	H2AFX	1.11E-35	0.997553138	33.80206105
ENSG00000197989	SNHG12	1.20E-35	-1.373551218	33.76838525
ENSG00000092201	SUPT16H	1.21E-35	0.916436683	33.76320015
ENSG00000225880	LINC00115	1.35E-35	-2.371388053	33.7177336
ENSG00000136010	ALDH1L2	1.38E-35	-1.008662231	33.7080749
ENSG00000168268	NT5DC2	1.38E-35	0.938561573	33.70795899
ENSG00000104325	DECR1	1.46E-35	1.067448566	33.68376324
ENSG00000183742	MACC1	1.48E-35	0.866234397	33.67807843
ENSG00000203814	HIST2H2BF	1.50E-35	-2.47169616	33.67189248
ENSG00000164405	UQCRQ	1.52E-35	0.954408315	33.66769658
ENSG00000120539	MASTL	1.63E-35	0.935322218	33.63554043
ENSG00000144228	SPOPL	1.64E-35	-0.989374379	33.63377358
ENSG00000198040	ZNF84	1.67E-35	1.042070266	33.6262204
ENSG00000179454	KLHL28	1.76E-35	-1.278922061	33.60469511
ENSG00000179532	DNHD1	2.04E-35	-1.206367368	33.54083477
ENSG00000237070	AC005550.3	2.10E-35	-1.025547764	33.52882126
ENSG00000105327	BBC3	2.14E-35	-1.295377085	33.52145095
ENSG00000142920	ADC	2.20E-35	-2.06031372	33.50830605
ENSG00000124226	RNF114	2.29E-35	-1.034961049	33.4923632
ENSG00000172167	MTBP	2.56E-35	1.128171208	33.44399998
ENSG00000078043	PIAS2	2.57E-35	-0.972763928	33.44156708
ENSG00000114021	NIT2	2.83E-35	1.079875352	33.40092184
ENSG00000167978	SRRM2	2.94E-35	-0.98824535	33.38496282
ENSG00000180628	PCGF5	2.96E-35	-0.94222762	33.38148774
ENSG00000259956	RBM15B	3.15E-35	1.195927689	33.35555033
ENSG00000204315	FKBPL	3.33E-35	1.862696946	33.33096778
ENSG00000134333	LDHA	3.42E-35	-1.317595417	33.31979883
ENSG00000180787	ZFP3	3.45E-35	3.137546978	33.31707638
ENSG00000271781	CTD-2589H19.6	3.49E-35	4.338461002	33.31277313
ENSG00000100036	SLC35E4	3.49E-35	-1.392767505	33.31277313
ENSG00000152455	SUV39H2	3.73E-35	1.209625486	33.28419201
ENSG00000100968	NFATC4	4.17E-35	-1.128474795	33.23526025
ENSG00000024526	DEPDC1	4.38E-35	0.955273534	33.2146607
ENSG00000198408	MGEA5	4.46E-35	-1.024598316	33.20720864
ENSG00000171469	ZNF561	4.60E-35	1.147836245	33.19373256
ENSG00000143256	PFDN2	5.34E-35	-0.93992549	33.12963598
ENSG00000148773	MKI67	5.51E-35	1.118895017	33.11649445
ENSG00000126012	KDM5C	5.74E-35	-0.901765966	33.09920456
ENSG00000065923	SLC9A7	6.02E-35	-0.89786104	33.07839079
ENSG00000213937	CLDN9	6.18E-35	-2.407425291	33.06741437
ENSG00000159479	MED8	6.27E-35	-0.956936486	33.06152029
ENSG00000116991	SIPA1L2	6.36E-35	-1.000830204	33.05595297
ENSG00000211772	TRBC2	6.56E-35	1.099892277	33.04273267
ENSG00000120899	PTK2B	6.60E-35	-1.307083845	33.04027479
ENSG00000064012	CASP8	6.61E-35	1.153506671	33.03979875
ENSG00000130703	OSBPL2	6.64E-35	-0.955932866	33.03845394
ENSG00000080839	RBL1	7.20E-35	1.298053365	33.00377171
ENSG00000114423	CBLB	7.20E-35	-1.085061657	33.00351856
ENSG00000068912	ERLEC1	7.55E-35	-0.844507553	32.98339835
ENSG00000162227	TAF6L	7.89E-35	1.695642741	32.96461277
ENSG00000106477	CEP41	8.12E-35	1.255668108	32.9525722
ENSG00000083099	LYRM2	8.79E-35	1.030508542	32.9183089
ENSG00000157020	SEC13	8.97E-35	-0.895125309	32.909687
ENSG00000136982	DSCC1	9.20E-35	1.058092824	32.89928329
ENSG00000135631	RAB11FIP5	9.70E-35	-1.01069863	32.87689842
ENSG00000180035	ZNF48	9.87E-35	1.289373362	32.86969435
ENSG00000198464	ZNF480	1.07E-34	1.766057666	32.83628472
ENSG00000111266	DUSP16	1.13E-34	0.903781931	32.81186227
ENSG00000115977	AAK1	1.21E-34	-0.958413164	32.78056723
ENSG00000063177	RPL18	1.22E-34	-0.89245183	32.77712217
ENSG00000146094	DOK3	1.44E-34	2.148526919	32.70881038
ENSG00000151923	TIAL1	1.48E-34	-0.982172352	32.69631643
ENSG00000125657	TNFSF9	1.54E-34	-1.37956636	32.67881154
ENSG00000162676	GFI1	1.57E-34	1.638474882	32.67190883
ENSG00000064313	TAF2	1.60E-34	0.839371922	32.66283838
ENSG00000158062	UBXN11	1.60E-34	1.279129014	32.6622259
ENSG00000265203	RBP3	1.75E-34	-4.540573751	32.62467988
ENSG00000135919	SERPINE2	1.75E-34	-1.223971673	32.62467988
ENSG00000104381	GDAP1	1.76E-34	1.175264508	32.62243368
ENSG00000145287	PLAC8	1.85E-34	-1.487309338	32.60169254
ENSG00000242252	BGLAP	1.91E-34	-2.357673181	32.58828662
ENSG00000129657	SEC14L1	1.95E-34	-0.863096091	32.57888771
ENSG00000231389	HLA-DPA1	1.98E-34	2.214878756	32.57337641
ENSG00000111331	OAS3	2.14E-34	1.42338925	32.53890928
ENSG00000171067	C11orf24	2.20E-34	1.088996143	32.52717825
ENSG00000139629	GALNT6	2.22E-34	0.96850542	32.52405538
ENSG00000170604	IRF2BP1	2.22E-34	1.171816535	32.52405538
ENSG00000002933	TMEM176A	2.28E-34	-1.203955898	32.51314007
ENSG00000128944	KNSTRN	2.34E-34	1.001916843	32.50138251
ENSG00000052795	FNIP2	2.37E-34	1.18076399	32.49728771
ENSG00000003756	RBM5	2.57E-34	-1.045137709	32.46131027
ENSG00000078902	TOLLIP	2.58E-34	-0.914328184	32.46100141
ENSG00000185000	DGAT1	2.60E-34	-0.867409836	32.45812941
ENSG00000129295	LRRC6	2.66E-34	1.302658107	32.44766897
ENSG00000138678	AGPAT9	2.79E-34	-1.197797548	32.42773948
ENSG00000136830	FAM129B	2.83E-34	-0.814059572	32.42154087
ENSG00000155367	PPM1J	3.18E-34	-1.467020147	32.37148915
ENSG00000184983	NDUFA6	3.31E-34	1.016420496	32.35443866
ENSG00000183098	GPC6	3.32E-34	1.304984255	32.35270817
ENSG00000074181	NOTCH3	3.35E-34	-0.993699505	32.34962322
ENSG00000166478	ZNF143	3.54E-34	-1.010236445	32.32636651
ENSG00000148943	LIN7C	3.71E-34	-1.115145223	32.30654103
ENSG00000163808	KIF15	3.80E-34	1.125067128	32.29586368
ENSG00000124191	TOX2	3.87E-34	-2.162691956	32.28837208
ENSG00000075218	GTSE1	4.19E-34	1.151780634	32.25387516
ENSG00000151694	ADAM17	4.27E-34	-0.850960571	32.24563592
ENSG00000245694	CRNDE	4.38E-34	-0.966548957	32.23566523
ENSG00000135245	HILPDA	4.44E-34	-1.211503565	32.22949413
ENSG00000232043	RP4-530I15.9	4.45E-34	-2.973891908	32.22890005
ENSG00000196154	S100A4	4.49E-34	0.951300251	32.2257867
ENSG00000165512	ZNF22	4.55E-34	1.203816588	32.22026812
ENSG00000249859	PVT1	4.57E-34	-1.017059975	32.2183973
ENSG00000173930	SLCO4C1	4.80E-34	1.612481829	32.19770464
ENSG00000105048	TNNT1	4.83E-34	-1.012782361	32.19479763
ENSG00000165997	ARL5B	4.85E-34	-1.110364908	32.19371004
ENSG00000153113	CAST	4.87E-34	-0.830501565	32.19170691
ENSG00000198919	DZIP3	4.94E-34	1.025023825	32.18572989
ENSG00000080345	RIF1	5.05E-34	0.821312697	32.17691802
ENSG00000137713	PPP2R1B	5.09E-34	1.046646471	32.17367011
ENSG00000166716	ZNF592	5.26E-34	-0.910819403	32.15963774
ENSG00000198363	ASPH	5.37E-34	-0.813067139	32.15114454
ENSG00000132763	MMACHC	5.46E-34	1.332618681	32.14408967
ENSG00000151779	NBAS	5.61E-34	-0.872820834	32.13289799
ENSG00000184220	CMSS1	5.64E-34	0.930748722	32.1303317
ENSG00000169894	MUC3A	5.93E-34	-1.205766265	32.1091347
ENSG00000197217	ENTPD4	6.04E-34	-0.914923359	32.10173035
ENSG00000157470	FAM81A	6.60E-34	1.075246383	32.06351953
ENSG00000189403	HMGB1	6.80E-34	0.935518947	32.05088666
ENSG00000272512	RP11-54O7.17	7.99E-34	-1.998294838	31.98105293
ENSG00000162645	GBP2	8.01E-34	-1.192057263	31.98031593
ENSG00000118418	HMGN3	8.63E-34	1.110923035	31.94808179
ENSG00000119922	IFIT2	8.83E-34	1.751706519	31.93866749
ENSG00000133247	SUV420H2	8.87E-34	-1.189357624	31.93654927
ENSG00000134057	CCNB1	8.96E-34	0.924342959	31.93259429
ENSG00000156976	EIF4A2	9.27E-34	-0.866692803	31.91798214
ENSG00000144445	KANSL1L	9.85E-34	-1.056125826	31.89199156
ENSG00000266010	GATA6-AS1	1.08E-33	-1.936788599	31.85319134
ENSG00000128311	TST	1.09E-33	1.076738049	31.84851813
ENSG00000204610	TRIM15	1.09E-33	-0.935446575	31.84805037
ENSG00000175538	KCNE3	1.14E-33	1.873405034	31.83012117
ENSG00000102001	CACNA1F	1.18E-33	-2.509111275	31.81581532
ENSG00000120742	SERP1	1.24E-33	-0.819127393	31.79441378
ENSG00000125775	SDCBP2	1.33E-33	-1.277052378	31.76310278
ENSG00000162434	JAK1	1.36E-33	-0.811826527	31.75462492
ENSG00000060491	OGFR	1.53E-33	-1.179687767	31.70219457
ENSG00000175048	ZDHHC14	1.66E-33	1.480186567	31.66748007
ENSG00000031698	SARS	1.67E-33	-0.841042429	31.66706389
ENSG00000183751	TBL3	1.71E-33	0.966238522	31.65668979
ENSG00000152409	JMY	1.86E-33	-0.861786238	31.61942289
ENSG00000103047	TANGO6	1.88E-33	1.445306117	31.6149966
ENSG00000162650	ATXN7L2	1.99E-33	-1.124009919	31.59069592
ENSG00000196230	TUBB	2.01E-33	0.886467352	31.58682817
ENSG00000151835	SACS	2.01E-33	0.998231256	31.58682817
ENSG00000166619	BLCAP	2.26E-33	-0.954504524	31.53726842
ENSG00000196611	MMP1	2.39E-33	1.124513657	31.51350422
ENSG00000178718	RPP25	2.40E-33	1.082385357	31.51146835
ENSG00000226200	RP11-50E11.3	2.41E-33	2.130716769	31.51051021
ENSG00000142330	CAPN10	2.46E-33	-1.102990451	31.50030366
ENSG00000121741	ZMYM2	2.51E-33	-0.947656262	31.492079
ENSG00000102580	DNAJC3	2.58E-33	-0.927983973	31.48127498
ENSG00000172667	ZMAT3	2.60E-33	-1.077882306	31.47747744
ENSG00000177946	CENPBD1	2.72E-33	1.477546731	31.45939553
ENSG00000174808	BTC	2.78E-33	2.068235231	31.45015176
ENSG00000135829	DHX9	2.84E-33	0.959517038	31.44074054
ENSG00000101144	BMP7	3.00E-33	1.033092564	31.41714015
ENSG00000156273	BACH1	3.03E-33	-0.801953214	31.41311321
ENSG00000068024	HDAC4	3.03E-33	1.055897814	31.41306049
ENSG00000014914	MTMR11	3.12E-33	-0.949091046	31.40027268
ENSG00000196247	ZNF107	3.16E-33	1.412933887	31.3962431
ENSG00000026103	FAS	3.17E-33	1.236936359	31.39465819
ENSG00000091140	DLD	3.22E-33	0.890034427	31.38862859
ENSG00000235750	KIAA0040	3.44E-33	1.166403819	31.36009253
ENSG00000196091	MYBPC1	3.52E-33	4.52223651	31.34934113
ENSG00000134759	ELP2	3.71E-33	-0.857302647	31.32713636
ENSG00000243414	TICAM2	3.83E-33	-1.234527418	31.31445015
ENSG00000137764	MAP2K5	4.10E-33	-0.917200594	31.28471724
ENSG00000233621	LINC01137	4.13E-33	1.487012224	31.28218406
ENSG00000101871	MID1	4.14E-33	1.447406896	31.28071232
ENSG00000182934	SRPR	4.29E-33	-0.837679801	31.26576738
ENSG00000228594	C1orf233	4.34E-33	1.437604266	31.26123843
ENSG00000132256	TRIM5	4.34E-33	-0.917622799	31.26123843
ENSG00000120053	GOT1	4.36E-33	-0.983411587	31.25962861
ENSG00000134575	ACP2	4.64E-33	1.513434075	31.23319649
ENSG00000105639	JAK3	4.71E-33	-1.368694008	31.22669537
ENSG00000125534	PPDPF	5.03E-33	-0.865073462	31.19859847
ENSG00000181218	HIST3H2A	5.03E-33	-1.99697241	31.19859847
ENSG00000169213	RAB3B	5.17E-33	-1.319636886	31.18709428
ENSG00000118193	KIF14	5.25E-33	0.917809114	31.18129627
ENSG00000267523	CTD-2537I9.12	5.56E-33	-2.172943633	31.15635185
ENSG00000175283	DOLK	5.98E-33	1.548927506	31.12456192
ENSG00000182324	KCNJ14	6.43E-33	-1.355018056	31.09388153
ENSG00000137434	C6orf52	6.76E-33	2.49480319	31.07254224
ENSG00000148154	UGCG	6.79E-33	-1.150185906	31.07036834
ENSG00000062038	CDH3	7.04E-33	-0.863106189	31.05498232
ENSG00000149289	ZC3H12C	7.28E-33	1.076307704	31.04102533
ENSG00000141279	NPEPPS	7.78E-33	-0.884427598	31.01248473
ENSG00000184508	HDDC3	7.87E-33	1.657889646	31.00756519
ENSG00000152766	ANKRD22	7.97E-33	0.948953566	31.00252521
ENSG00000129355	CDKN2D	8.60E-33	-1.65795844	30.96947011
ENSG00000149313	AASDHPPT	9.25E-33	1.012143369	30.93849635
ENSG00000117620	SLC35A3	9.30E-33	-0.833917917	30.93625032
ENSG00000142541	RPL13A	1.03E-32	-0.870617556	30.89418822
ENSG00000267082	CTC-510F12.2	1.03E-32	-2.654185381	30.89275433
ENSG00000196262	PPIA	1.10E-32	0.867790558	30.86455073
ENSG00000101187	SLCO4A1	1.13E-32	-0.94982507	30.85191465
ENSG00000106355	LSM5	1.13E-32	1.032736518	30.85191465
ENSG00000010704	HFE	1.20E-32	1.305084168	30.82565928
ENSG00000119231	SENP5	1.31E-32	-1.010090016	30.78818226
ENSG00000088038	CNOT3	1.41E-32	-0.935890175	30.75693137
ENSG00000154760	SLFN13	1.47E-32	0.965099888	30.74071563
ENSG00000214655	ZSWIM8	1.62E-32	-1.027976849	30.69914398
ENSG00000039523	FAM65A	1.78E-32	-0.961559357	30.65679733
ENSG00000158483	FAM86C1	1.89E-32	2.045679454	30.63174259
ENSG00000131462	TUBG1	1.93E-32	0.859982668	30.62424917
ENSG00000198286	CARD11	1.97E-32	-0.805408937	30.61564729
ENSG00000187446	CHP1	2.04E-32	-0.854631639	30.59940161
ENSG00000065457	ADAT1	2.10E-32	1.007135564	30.58803089
ENSG00000163520	FBLN2	2.26E-32	-1.328901997	30.55619988
ENSG00000245910	SNHG6	2.51E-32	-0.949134102	30.51103987
ENSG00000100097	LGALS1	2.63E-32	-0.817299457	30.49086684
ENSG00000158828	PINK1	2.74E-32	-1.291470664	30.4727275
ENSG00000182628	SKA2	2.87E-32	1.024616763	30.45348869
ENSG00000129521	EGLN3	2.87E-32	-2.466314714	30.45348869
ENSG00000076248	UNG	2.88E-32	0.96029868	30.45159231
ENSG00000235106	LINC00094	3.04E-32	1.665172699	30.42951938
ENSG00000167766	ZNF83	3.04E-32	-0.872136388	30.42941512
ENSG00000112699	GMDS	3.24E-32	1.012766766	30.40228628
ENSG00000147852	VLDLR	3.38E-32	-1.451178297	30.38408128
ENSG00000181690	PLAG1	3.38E-32	-0.976924176	30.38408128
ENSG00000198625	MDM4	3.41E-32	-0.891686544	30.38094461
ENSG00000130816	DNMT1	3.47E-32	0.847184322	30.37308807
ENSG00000154358	OBSCN	3.55E-32	-1.348096141	30.36363479
ENSG00000176894	PXMP2	3.55E-32	1.413179769	30.36363479
ENSG00000262814	MRPL12	3.56E-32	0.928717239	30.36328631
ENSG00000160949	TONSL	3.68E-32	0.934704327	30.34876943
ENSG00000086062	B4GALT1	3.75E-32	-0.811557645	30.34123648
ENSG00000163960	UBXN7	3.82E-32	-1.077523489	30.33287426
ENSG00000100815	TRIP11	3.88E-32	0.93444861	30.32628558
ENSG00000186871	ERCC6L	4.06E-32	1.3949217	30.30766692
ENSG00000255717	SNHG1	4.09E-32	-1.173677665	30.30379262
ENSG00000266278	RP11-41O4.2	4.13E-32	2.777878539	30.30082051
ENSG00000171862	PTEN	4.32E-32	-0.872439224	30.28105211
ENSG00000007062	PROM1	4.40E-32	1.093285037	30.27298504
ENSG00000103275	UBE2I	4.44E-32	-0.865029391	30.27007086
ENSG00000111897	SERINC1	4.47E-32	-0.865142686	30.26724263
ENSG00000260942	CAPN10-AS1	4.85E-32	-1.310043935	30.23148485
ENSG00000141068	KSR1	4.94E-32	-1.025032083	30.22383135
ENSG00000011105	TSPAN9	5.19E-32	-1.005180686	30.20307992
ENSG00000122644	ARL4A	5.23E-32	0.970592227	30.1997786
ENSG00000184205	TSPYL2	5.31E-32	-1.208741758	30.19404708
ENSG00000132680	KIAA0907	5.39E-32	-0.983255747	30.18768742
ENSG00000146083	RNF44	5.48E-32	-0.932144787	30.1803918
ENSG00000154124	FAM105B	5.69E-32	-1.093329692	30.16471319
ENSG00000146373	RNF217	5.78E-32	-1.018114914	30.1577512
ENSG00000117616	C1orf63	6.01E-32	-0.994295868	30.14137756
ENSG00000175305	CCNE2	6.13E-32	1.543154612	30.13283413
ENSG00000168140	VASN	6.58E-32	-1.8214585	30.10268917
ENSG00000093144	ECHDC1	6.69E-32	1.11220198	30.09524609
ENSG00000224934	RP11-441O15.3	6.71E-32	-1.305058858	30.0946419
ENSG00000130589	HELZ2	6.91E-32	-1.034652971	30.08193906
ENSG00000142273	CBLC	7.21E-32	-1.004759863	30.06398976
ENSG00000102096	PIM2	7.29E-32	-1.185832072	30.05958403
ENSG00000128641	MYO1B	7.82E-32	0.892375311	30.02907124
ENSG00000169683	LRRC45	7.83E-32	1.157669393	30.02857482
ENSG00000116288	PARK7	7.84E-32	0.865882122	30.02844128
ENSG00000155158	TTC39B	8.12E-32	-1.031435231	30.01375479
ENSG00000131844	MCCC2	8.15E-32	0.800004022	30.01240327
ENSG00000138081	FBXO11	8.16E-32	-0.865951013	30.01182216
ENSG00000163344	PMVK	8.28E-32	1.133948954	30.00601703
ENSG00000204681	GABBR1	8.95E-32	-1.003068217	29.97233555
ENSG00000223501	VPS52	9.35E-32	0.9657027	29.95356004
ENSG00000011243	AKAP8L	9.39E-32	-0.942725515	29.95223602
ENSG00000186088	GSAP	9.42E-32	0.938449106	29.9511104
ENSG00000168528	SERINC2	1.05E-31	-0.822628773	29.90391771
ENSG00000134077	THUMPD3	1.06E-31	0.875275841	29.90130214
ENSG00000122641	INHBA	1.08E-31	-1.52760094	29.89441975
ENSG00000261348	RP11-510M2.1	1.08E-31	-4.270428713	29.89437097
ENSG00000105520	DKFZP761J1410	1.09E-31	-0.953656005	29.89022356
ENSG00000178623	GPR35	1.09E-31	-0.839283157	29.88925489
ENSG00000112149	CD83	1.14E-31	1.372908984	29.87107108
ENSG00000184575	XPOT	1.17E-31	-0.837464156	29.8582137
ENSG00000173085	COQ2	1.19E-31	1.491219574	29.85124167
ENSG00000148019	CEP78	1.27E-31	1.066816294	29.82473413
ENSG00000174804	FZD4	1.34E-31	-1.158961934	29.79992013
ENSG00000125952	MAX	1.36E-31	-0.932003899	29.79389079
ENSG00000254815	RP11-496I9.1	1.42E-31	-2.077278949	29.77724927
ENSG00000139734	DIAPH3	1.53E-31	0.938779478	29.745258
ENSG00000258634	RP4-773N10.4	1.56E-31	-1.262620294	29.73708386
ENSG00000198130	HIBCH	1.58E-31	0.8929209	29.73042683
ENSG00000172007	RAB33B	1.67E-31	-1.379857361	29.70822094
ENSG00000116830	TTF2	1.68E-31	0.885134154	29.70552139
ENSG00000137747	TMPRSS13	1.79E-31	1.18320446	29.67791586
ENSG00000226416	MRPL23-AS1	1.82E-31	-4.206243488	29.66976564
ENSG00000177105	RHOG	1.85E-31	-0.895007047	29.66347657
ENSG00000180543	TSPYL5	1.89E-31	0.964201156	29.65494429
ENSG00000176533	GNG7	1.89E-31	-1.603067515	29.65477886
ENSG00000267940	RP11-290F24.6	1.94E-31	-1.921010291	29.643054
ENSG00000160796	NBEAL2	1.96E-31	0.78017196	29.63933903
ENSG00000111799	COL12A1	1.97E-31	1.158357066	29.63755698
ENSG00000183426	NPIPA1	2.03E-31	-0.956018303	29.62446277
ENSG00000140400	MAN2C1	2.03E-31	-0.869190979	29.62446277
ENSG00000164896	FASTK	2.21E-31	0.808369391	29.58869622
ENSG00000168434	COG7	2.21E-31	-0.947730357	29.58855462
ENSG00000054179	ENTPD2	2.44E-31	-1.500296442	29.54593011
ENSG00000111602	TIMELESS	2.48E-31	0.918269892	29.54018745
ENSG00000177425	PAWR	2.49E-31	-0.920471986	29.53863938
ENSG00000102393	GLA	2.53E-31	1.021733289	29.53131382
ENSG00000263069	CTD-2047H16.4	2.54E-31	-1.352713978	29.529295
ENSG00000203760	CENPW	2.61E-31	1.294092309	29.51848506
ENSG00000038382	TRIO	2.80E-31	-0.81282703	29.48883507
ENSG00000139291	TMEM19	2.92E-31	1.204086837	29.47020076
ENSG00000143842	SOX13	3.07E-31	-0.844189611	29.44848084
ENSG00000024422	EHD2	3.21E-31	-1.153286777	29.42910735
ENSG00000143401	ANP32E	3.34E-31	0.901295573	29.41190573
ENSG00000101104	PABPC1L	3.38E-31	-0.968829299	29.40781875
ENSG00000171792	RHNO1	3.40E-31	1.094800123	29.40509836
ENSG00000198060	05-Mar	3.43E-31	-1.058475191	29.40218347
ENSG00000163898	LIPH	3.44E-31	1.007850032	29.40026837
ENSG00000107404	DVL1	3.64E-31	-0.818135378	29.37706175
ENSG00000204673	AKT1S1	3.80E-31	0.808412385	29.35830611
ENSG00000096060	FKBP5	3.95E-31	0.982325548	29.34168429
ENSG00000051009	FAM160A2	4.07E-31	-0.929425929	29.32898756
ENSG00000113194	FAF2	4.14E-31	0.798127	29.32150045
ENSG00000145982	FARS2	4.25E-31	1.287362677	29.31073542
ENSG00000213366	GSTM2	4.52E-31	-1.879328144	29.28380941
ENSG00000169302	STK32A	4.57E-31	-2.194370725	29.27963989
ENSG00000178074	C2orf69	4.61E-31	-1.076081911	29.2760637
ENSG00000100055	CYTH4	4.82E-31	1.480425289	29.25670854
ENSG00000176022	B3GALT6	4.87E-31	1.447506644	29.25246916
ENSG00000112877	CEP72	5.02E-31	1.409462072	29.23963607
ENSG00000124459	ZNF45	5.06E-31	1.382908151	29.23700073
ENSG00000148498	PARD3	5.44E-31	-0.845353779	29.20564668
ENSG00000103888	KIAA1199	5.86E-31	1.490420458	29.17372141
ENSG00000177125	ZBTB34	6.06E-31	-1.073309786	29.15894678
ENSG00000141646	SMAD4	6.14E-31	-1.307164113	29.15334144
ENSG00000130768	SMPDL3B	6.29E-31	1.620074234	29.14308811
ENSG00000134590	FAM127A	6.30E-31	-1.217471411	29.1427296
ENSG00000104635	SLC39A14	6.95E-31	-0.879702236	29.10108174
ENSG00000246982	RP1-179N16.6	7.09E-31	-1.67907006	29.09258437
ENSG00000110395	CBL	7.11E-31	-0.925597608	29.0913349
ENSG00000204356	NELFE	7.58E-31	0.895158766	29.06401572
ENSG00000173432	SAA1	7.79E-31	1.906617688	29.05223413
ENSG00000158555	GDPD5	8.20E-31	-1.515478368	29.03060697
ENSG00000127311	HELB	8.23E-31	-1.236178795	29.02916172
ENSG00000241468	ATP5J2	8.41E-31	0.915474466	29.01970057
ENSG00000113658	SMAD5	9.15E-31	-0.932265755	28.98333581
ENSG00000143217	PVRL4	9.49E-31	-0.856213406	28.96788084
ENSG00000153162	BMP6	9.59E-31	-1.987881279	28.96364649
ENSG00000154518	ATP5G3	9.69E-31	0.82253706	28.95951317
ENSG00000197299	BLM	1.06E-30	0.978880622	28.92167697
ENSG00000205903	ZNF316	1.06E-30	-0.881953038	28.92032027
ENSG00000132437	DDC	1.07E-30	3.072120909	28.91706107
ENSG00000174705	SH3PXD2B	1.09E-30	0.907546718	28.91088517
ENSG00000070882	OSBPL3	1.12E-30	0.757652169	28.8965116
ENSG00000152242	C18orf25	1.15E-30	-1.091140012	28.88624332
ENSG00000140525	FANCI	1.21E-30	0.855946041	28.86432924
ENSG00000215417	MIR17HG	1.24E-30	-2.308992763	28.85532432
ENSG00000240303	ACAD11	1.24E-30	-0.948048384	28.8541469
ENSG00000070404	FSTL3	1.25E-30	-1.029980828	28.85190943
ENSG00000141504	SAT2	1.26E-30	-1.183786731	28.84847683
ENSG00000075131	TIPIN	1.26E-30	1.179064174	28.84847683
ENSG00000138640	FAM13A	1.28E-30	-0.957162631	28.84095555
ENSG00000026950	BTN3A1	1.32E-30	-0.906191597	28.82972884
ENSG00000006634	DBF4	1.32E-30	1.003563032	28.82796971
ENSG00000147144	CCDC120	1.33E-30	-0.958190221	28.8274548
ENSG00000135596	MICAL1	1.33E-30	-0.936894218	28.82591702
ENSG00000237649	KIFC1	1.43E-30	0.85688954	28.79439853
ENSG00000145198	VWA5B2	1.43E-30	-1.945925835	28.79430781
ENSG00000140297	GCNT3	1.44E-30	-1.158474153	28.79137171
ENSG00000239665	RP11-295P9.3	1.50E-30	-0.951963543	28.77373954
ENSG00000185880	TRIM69	1.51E-30	1.197772405	28.77143412
ENSG00000197841	ZNF181	1.52E-30	1.467983586	28.76860483
ENSG00000177885	GRB2	1.55E-30	-0.849710648	28.76028414
ENSG00000107438	PDLIM1	1.60E-30	-0.775791778	28.74803265
ENSG00000112759	SLC29A1	1.61E-30	0.840538638	28.74634137
ENSG00000196372	ASB13	1.66E-30	0.969321373	28.73153006
ENSG00000130518	KIAA1683	1.67E-30	1.809297544	28.72918141
ENSG00000178950	GAK	1.74E-30	-0.92656049	28.71285521
ENSG00000146267	FAXC	1.80E-30	1.542233442	28.69886151
ENSG00000166682	TMPRSS5	1.82E-30	2.317191541	28.6945031
ENSG00000035499	DEPDC1B	1.88E-30	1.112602424	28.67955796
ENSG00000171243	SOSTDC1	1.90E-30	2.011088419	28.67575866
ENSG00000272335	RP11-53O19.3	1.91E-30	-1.101915299	28.67404937
ENSG00000005884	ITGA3	1.93E-30	-0.807723541	28.67010684
ENSG00000080845	DLGAP4	2.04E-30	-0.958383142	28.64435112
ENSG00000138821	SLC39A8	2.11E-30	1.613122181	28.6307145
ENSG00000198858	R3HDM4	2.16E-30	-0.820044516	28.62148233
ENSG00000133131	MORC4	2.26E-30	0.934554739	28.60192037
ENSG00000196337	CGB7	2.28E-30	-1.828975239	28.59772386
ENSG00000070495	JMJD6	2.46E-30	-1.076225557	28.56568759
ENSG00000105699	LSR	2.50E-30	-0.793159004	28.55925709
ENSG00000158402	CDC25C	2.60E-30	1.069971689	28.54125267
ENSG00000174669	SLC29A2	2.64E-30	0.944598627	28.53520877
ENSG00000163536	SERPINI1	2.67E-30	1.221402322	28.53148736
ENSG00000271303	SRXN1	2.67E-30	-0.770463545	28.5304288
ENSG00000188352	FOCAD	2.69E-30	0.940172956	28.52792452
ENSG00000251023	RP11-549J18.1	2.72E-30	-2.328710609	28.52408042
ENSG00000106804	C5	2.82E-30	1.638751401	28.50790475
ENSG00000076864	RAP1GAP	2.83E-30	-0.888701724	28.50737228
ENSG00000142065	ZFP14	2.90E-30	-0.995929094	28.49650072
ENSG00000166900	STX3	2.95E-30	-0.995993485	28.48946211
ENSG00000224470	ATXN1L	3.00E-30	-0.899057435	28.48230918
ENSG00000131591	C1orf159	3.00E-30	1.03122663	28.48230918
ENSG00000159445	THEM4	3.01E-30	1.116330363	28.48116405
ENSG00000185670	ZBTB3	3.02E-30	-1.120532256	28.48020256
ENSG00000173442	EHBP1L1	3.61E-30	-0.791175345	28.40315797
ENSG00000165288	BRWD3	4.06E-30	-0.83161809	28.35175053
ENSG00000213923	CSNK1E	4.21E-30	-0.921944056	28.33718331
ENSG00000272482	RP11-474O21.5	4.25E-30	-2.553406248	28.33261686
ENSG00000198056	PRIM1	4.32E-30	1.109460077	28.32607112
ENSG00000147454	SLC25A37	4.47E-30	-0.87157905	28.31187987
ENSG00000144891	AGTR1	4.70E-30	-3.413623818	28.28996637
ENSG00000168993	CPLX1	5.22E-30	-1.760049802	28.2448766
ENSG00000143761	ARF1	5.24E-30	-0.873757916	28.24354215
ENSG00000170113	NIPA1	5.28E-30	-0.811509378	28.24087803
ENSG00000163964	PIGX	5.29E-30	1.02412442	28.24017834
ENSG00000168078	PBK	5.29E-30	1.175840947	28.23992705
ENSG00000075420	FNDC3B	5.37E-30	-0.804281649	28.23363867
ENSG00000136930	PSMB7	5.52E-30	0.854496555	28.22236463
ENSG00000131747	TOP2A	5.79E-30	1.003886357	28.20165168
ENSG00000158186	MRAS	5.91E-30	1.592860202	28.19329274
ENSG00000147403	RPL10	5.93E-30	-0.874412703	28.19223273
ENSG00000198865	CCDC152	5.94E-30	1.129989342	28.19147377
ENSG00000000457	SCYL3	6.06E-30	1.066899105	28.1827533
ENSG00000167447	SMG8	6.12E-30	0.961407411	28.17918232
ENSG00000105856	HBP1	6.12E-30	-0.947469669	28.17911812
ENSG00000103994	ZNF106	6.41E-30	-0.831385185	28.15924599
ENSG00000116459	ATP5F1	6.55E-30	0.817005548	28.15050556
ENSG00000100413	POLR3H	6.72E-30	1.210057025	28.13959092
ENSG00000198746	GPATCH3	7.69E-30	1.38081826	28.08118268
ENSG00000170145	SIK2	7.79E-30	0.942673519	28.07537234
ENSG00000160867	FGFR4	8.83E-30	0.897390309	28.02169122
ENSG00000170473	WIBG	8.86E-30	1.080759094	28.02033351
ENSG00000155324	GRAMD3	9.68E-30	0.919888554	27.98207889
ENSG00000167196	FBXO22	9.88E-30	0.843710893	27.97330137
ENSG00000005020	SKAP2	9.91E-30	-0.792676489	27.97215123
ENSG00000228107	AP000692.9	1.02E-29	-3.497564959	27.96153866
ENSG00000164733	CTSB	1.04E-29	-0.770209441	27.9506185
ENSG00000258366	RTEL1	1.05E-29	0.929852963	27.94780426
ENSG00000137962	ARHGAP29	1.06E-29	-1.00367321	27.94492716
ENSG00000157110	RBPMS	1.07E-29	-1.139383882	27.94109859
ENSG00000256771	ZNF253	1.07E-29	1.78760306	27.94077265
ENSG00000227744	AC114788.2	1.10E-29	3.369167356	27.92813769
ENSG00000198513	ATL1	1.12E-29	2.117932413	27.92013905
ENSG00000104327	CALB1	1.17E-29	-1.148071242	27.90067595
ENSG00000175224	ATG13	1.18E-29	-0.77470509	27.89822608
ENSG00000162783	IER5	1.19E-29	-0.828143485	27.89524238
ENSG00000106399	RPA3	1.20E-29	0.940733185	27.89362498
ENSG00000239900	ADSL	1.20E-29	0.957649962	27.8930431
ENSG00000169955	ZNF747	1.22E-29	1.71866134	27.88595911
ENSG00000183889	NPIPA7	1.24E-29	-0.913823146	27.8788801
ENSG00000213977	TAX1BP3	1.28E-29	-0.895339462	27.86578191
ENSG00000184363	PKP3	1.28E-29	-0.817833166	27.86374086
ENSG00000178773	CPNE7	1.33E-29	-1.3152989	27.84971528
ENSG00000197536	C5orf56	1.45E-29	-1.386986745	27.81027718
ENSG00000088325	TPX2	1.48E-29	0.791326703	27.80286472
ENSG00000163479	SSR2	1.63E-29	-0.768455071	27.76071308
ENSG00000143882	ATP6V1C2	1.79E-29	-1.44316992	27.72193278
ENSG00000137876	RSL24D1	1.81E-29	-0.873623684	27.71709518
ENSG00000139697	SBNO1	1.82E-29	-0.952262803	27.71327891
ENSG00000154914	USP43	1.84E-29	-1.220631414	27.70875477
ENSG00000025770	NCAPH2	1.99E-29	0.953577514	27.67571639
ENSG00000197858	GPAA1	2.01E-29	0.793132231	27.67085678
ENSG00000272398	CD24	2.09E-29	0.82373614	27.65470415
ENSG00000105438	KDELR1	2.10E-29	-0.785316818	27.65384764
ENSG00000123636	BAZ2B	2.11E-29	0.859833036	27.65076305
ENSG00000138594	TMOD3	2.14E-29	-0.813713644	27.64610985
ENSG00000155090	KLF10	2.23E-29	-0.77964884	27.62859036
ENSG00000090924	PLEKHG2	2.24E-29	1.172579945	27.62654411
ENSG00000179218	CALR	2.25E-29	-1.029509309	27.62542167
ENSG00000163874	ZC3H12A	2.25E-29	0.777909471	27.62441472
ENSG00000143942	CHAC2	2.25E-29	2.076667098	27.62413881
ENSG00000178966	RMI1	2.26E-29	1.374863983	27.62374355
ENSG00000112941	PAPD7	2.26E-29	-0.926740643	27.62374355
ENSG00000158552	ZFAND2B	2.28E-29	-0.984690364	27.61920014
ENSG00000122359	ANXA11	2.54E-29	-0.767670725	27.57401067
ENSG00000096080	MRPS18A	2.74E-29	1.227377697	27.54046977
ENSG00000126458	RRAS	2.82E-29	-0.797771845	27.52810838
ENSG00000164252	AGGF1	2.88E-29	0.895660676	27.51968172
ENSG00000141013	GAS8	2.90E-29	0.847902778	27.51683133
ENSG00000258472	RP11-192H23.4	3.06E-29	-1.166304231	27.49396758
ENSG00000130741	EIF2S3	3.17E-29	-0.768200945	27.47844044
ENSG00000162545	CAMK2N1	3.19E-29	-0.791060287	27.47641953
ENSG00000130829	DUSP9	3.35E-29	-2.121483454	27.45497114
ENSG00000124120	TTPAL	3.40E-29	1.046520197	27.44911377
ENSG00000144724	PTPRG	3.44E-29	1.146566483	27.44375885
ENSG00000136490	LIMD2	3.56E-29	1.111923876	27.42976102
ENSG00000158882	TOMM40L	3.98E-29	1.852063761	27.38153783
ENSG00000106628	POLD2	4.01E-29	0.7544039	27.37840868
ENSG00000258667	HIF1A-AS2	4.27E-29	-2.456885097	27.35165271
ENSG00000117480	FAAH	4.34E-29	1.032130938	27.34445735
ENSG00000170381	SEMA3E	4.52E-29	3.352601846	27.32710862
ENSG00000155660	PDIA4	4.62E-29	-0.841579786	27.31787911
ENSG00000101216	GMEB2	4.74E-29	-0.916831326	27.30694011
ENSG00000227403	AC009299.3	4.76E-29	2.223691318	27.30524129
ENSG00000196419	XRCC6	4.80E-29	0.860606145	27.30233015
ENSG00000067221	STOML1	5.05E-29	1.567525849	27.28017198
ENSG00000161999	JMJD8	5.28E-29	1.297075567	27.26105366
ENSG00000015479	MATR3	5.46E-29	-1.584702401	27.24660989
ENSG00000239713	APOBEC3G	5.79E-29	0.980780117	27.22166111
ENSG00000157514	TSC22D3	5.85E-29	-0.990102186	27.21774182
ENSG00000149131	SERPING1	6.37E-29	-1.415874732	27.1808648
ENSG00000140284	SLC27A2	6.93E-29	1.057209071	27.14439375
ENSG00000111252	SH2B3	6.95E-29	-0.883733138	27.14350437
ENSG00000113594	LIFR	7.10E-29	-0.951232499	27.13429429
ENSG00000156804	FBXO32	7.33E-29	-0.836632667	27.1203837
ENSG00000083817	ZNF416	7.45E-29	2.181236136	27.11370005
ENSG00000226137	BAIAP2-AS1	7.82E-29	1.343060945	27.09301268
ENSG00000109016	DHRS7B	7.85E-29	1.067079539	27.09150707
ENSG00000169084	DHRSX	8.00E-29	1.252638992	27.08368316
ENSG00000166401	SERPINB8	8.01E-29	1.044565711	27.08329012
ENSG00000148053	NTRK2	8.34E-29	1.151242449	27.06603094
ENSG00000114841	DNAH1	8.38E-29	-1.140033825	27.06420494
ENSG00000100823	APEX1	9.04E-29	0.931840853	27.03143316
ENSG00000047457	CP	9.09E-29	-2.018519346	27.02933102
ENSG00000027001	MIPEP	9.15E-29	1.074536205	27.02651145
ENSG00000241553	ARPC4	9.21E-29	0.744700024	27.02387815
ENSG00000187736	NHEJ1	9.74E-29	-0.934332758	27.00008073
ENSG00000002016	RAD52	9.85E-29	0.999164754	26.9952955
ENSG00000072195	SPEG	1.05E-28	-1.020838436	26.96784397
ENSG00000177614	PGBD5	1.08E-28	1.502200362	26.95482351
ENSG00000125454	SLC25A19	1.15E-28	1.248224923	26.92814697
ENSG00000174886	NDUFA11	1.17E-28	0.770288751	26.92046515
ENSG00000115268	RPS15	1.26E-28	-0.750099666	26.88924328
ENSG00000111196	MAGOHB	1.29E-28	1.174470829	26.87910877
ENSG00000128708	HAT1	1.33E-28	0.954662436	26.86761464
ENSG00000119729	RHOQ	1.36E-28	-0.811746458	26.85771093
ENSG00000178700	DHFRL1	1.38E-28	1.187625528	26.85088364
ENSG00000130038	EFCAB4B	1.42E-28	1.152080915	26.83894583
ENSG00000114638	UPK1B	1.47E-28	1.152533869	26.82474405
ENSG00000116698	SMG7	1.47E-28	-0.757905732	26.82390681
ENSG00000171766	GATM	1.49E-28	0.907942761	26.81830945
ENSG00000100028	SNRPD3	1.53E-28	0.965864774	26.80725795
ENSG00000164684	ZNF704	1.56E-28	1.28708253	26.79903334
ENSG00000108179	PPIF	1.58E-28	0.835357796	26.79417128
ENSG00000169604	ANTXR1	1.60E-28	1.168845082	26.78852227
ENSG00000227354	RBM26-AS1	1.64E-28	1.493121035	26.77734106
ENSG00000115339	GALNT3	1.69E-28	-0.800143578	26.76474687
ENSG00000122741	DCAF10	1.70E-28	-0.830635629	26.76440799
ENSG00000176390	CRLF3	1.71E-28	-0.890347487	26.76069042
ENSG00000189280	GJB5	1.71E-28	1.686276306	26.76069042
ENSG00000103249	CLCN7	1.78E-28	-0.933449338	26.74458646
ENSG00000160305	DIP2A	1.80E-28	-0.892067322	26.73944015
ENSG00000167378	IRGQ	1.84E-28	-1.253511331	26.73112224
ENSG00000136937	NCBP1	1.84E-28	0.875926829	26.73059417
ENSG00000172817	CYP7B1	1.86E-28	1.902629153	26.7257495
ENSG00000118276	B4GALT6	1.89E-28	0.930577602	26.71879189
ENSG00000140416	TPM1	1.92E-28	0.889667123	26.71244378
ENSG00000233654	AC093388.3	1.94E-28	3.441656041	26.7085778
ENSG00000116044	NFE2L2	2.00E-28	-0.786579403	26.69424703
ENSG00000152056	AP1S3	2.02E-28	-0.769416109	26.69013847
ENSG00000101544	ADNP2	2.11E-28	0.845966867	26.67339468
ENSG00000166741	NNMT	2.23E-28	-2.045933797	26.64938717
ENSG00000114480	GBE1	2.23E-28	-1.000278647	26.64850016
ENSG00000272333	KMT2B	2.25E-28	-0.804934623	26.64498792
ENSG00000136240	KDELR2	2.30E-28	-0.75749587	26.6366179
ENSG00000178719	GRINA	2.36E-28	-0.768860302	26.62600352
ENSG00000133422	MORC2	2.39E-28	0.91489812	26.62007471
ENSG00000126522	ASL	2.39E-28	0.855944656	26.61930411
ENSG00000183454	GRIN2A	2.59E-28	1.563030648	26.58556618
ENSG00000158163	DZIP1L	2.73E-28	2.092674708	26.56289053
ENSG00000111879	FAM184A	2.73E-28	1.335632629	26.56242303
ENSG00000137133	HINT2	2.76E-28	1.35691432	26.55813293
ENSG00000105223	PLD3	2.81E-28	-0.806169738	26.55080472
ENSG00000132394	EEFSEC	2.87E-28	1.016418573	26.5418705
ENSG00000197976	AKAP17A	2.95E-28	-0.869119102	26.53056224
ENSG00000105376	ICAM5	3.04E-28	-1.651636421	26.51687118
ENSG00000148337	CIZ1	3.08E-28	-0.877085782	26.51172223
ENSG00000005001	PRSS22	3.14E-28	-0.938644625	26.50429964
ENSG00000124608	AARS2	3.19E-28	1.16723363	26.49668141
ENSG00000032742	IFT88	3.20E-28	1.101913546	26.49564182
ENSG00000152782	PANK1	3.26E-28	1.689492607	26.48813154
ENSG00000112787	FBRSL1	3.41E-28	-0.830008785	26.46893174
ENSG00000122786	CALD1	3.44E-28	1.437790154	26.46570023
ENSG00000160183	TMPRSS3	3.65E-28	-0.841759017	26.44006649
ENSG00000160201	U2AF1	3.66E-28	-1.230359028	26.43895855
ENSG00000188786	MTF1	3.78E-28	-0.855325659	26.42552856
ENSG00000104936	DMPK	3.78E-28	-0.913309193	26.42546945
ENSG00000096433	ITPR3	3.80E-28	-0.823201916	26.42296394
ENSG00000171159	C9orf16	3.83E-28	-0.769023154	26.42064828
ENSG00000118007	STAG1	3.90E-28	0.955667988	26.41225749
ENSG00000196850	PPTC7	3.91E-28	-1.008373556	26.41202443
ENSG00000139178	C1RL	4.00E-28	0.977472127	26.40192329
ENSG00000107719	PALD1	4.07E-28	0.954151226	26.39415214
ENSG00000139631	CSAD	4.17E-28	-1.207128123	26.38458885
ENSG00000156232	WHAMM	4.17E-28	-0.928595459	26.38458885
ENSG00000183978	COA3	4.18E-28	0.985580186	26.38335124
ENSG00000130255	RPL36	4.38E-28	-0.795184646	26.36316737
ENSG00000165813	C10orf118	4.41E-28	-0.852146003	26.36112988
ENSG00000052344	PRSS8	4.65E-28	-0.829277747	26.33825799
ENSG00000183421	RIPK4	4.71E-28	-0.801924613	26.33257963
ENSG00000261114	RP11-325K4.2	4.77E-28	-2.967243555	26.32731565
ENSG00000007944	MYLIP	4.87E-28	-1.469851643	26.31835534
ENSG00000169871	TRIM56	5.10E-28	-0.781712438	26.29919486
ENSG00000112110	MRPL18	5.30E-28	0.858726809	26.28251249
ENSG00000167183	PRR15L	5.38E-28	1.401286866	26.27591689
ENSG00000105559	PLEKHA4	5.40E-28	-0.879245687	26.27473853
ENSG00000145348	TBCK	5.64E-28	1.215755526	26.25644861
ENSG00000164053	ATRIP	5.64E-28	1.442274704	26.25644861
ENSG00000168672	FAM84B	5.72E-28	-0.775908696	26.25025227
ENSG00000197362	ZNF786	5.74E-28	1.493913116	26.24897469
ENSG00000169255	B3GALNT1	5.83E-28	0.986382122	26.24263535
ENSG00000178104	PDE4DIP	5.87E-28	-0.7873852	26.2395754
ENSG00000160602	NEK8	5.90E-28	1.546388408	26.23798603
ENSG00000088881	EBF4	6.22E-28	-1.733990895	26.21483407
ENSG00000188707	ZBED6CL	6.65E-28	1.140961128	26.18619332
ENSG00000104450	SPAG1	6.71E-28	0.833151582	26.18271716
ENSG00000143457	GOLPH3L	7.17E-28	-0.84137345	26.15418879
ENSG00000095713	CRTAC1	7.24E-28	-2.376037049	26.14993344
ENSG00000109586	GALNT7	7.39E-28	1.175220435	26.14165025
ENSG00000197935	ZNF311	7.57E-28	1.258724463	26.13132723
ENSG00000185608	MRPL40	7.66E-28	0.994509052	26.12625209
ENSG00000171747	LGALS4	7.70E-28	-1.079108388	26.12400599
ENSG00000075790	BCAP29	8.18E-28	0.826824812	26.09847865
ENSG00000085982	USP40	8.18E-28	0.799286082	26.09847865
ENSG00000163933	RFT1	8.63E-28	1.007823802	26.07517722
ENSG00000206567	AC022007.5	8.74E-28	0.981812033	26.07035681
ENSG00000155636	RBM45	8.88E-28	1.213603598	26.06347468
ENSG00000176087	SLC35A4	9.12E-28	0.74012482	26.0521848
ENSG00000113282	CLINT1	9.23E-28	-0.804792242	26.04714004
ENSG00000140104	C14orf79	9.25E-28	1.168607461	26.04615304
ENSG00000119523	ALG2	9.34E-28	-0.840143539	26.04249772
ENSG00000135334	AKIRIN2	9.36E-28	-0.902013592	26.04164007
ENSG00000205339	IPO7	1.01E-27	-0.775641164	26.00746948
ENSG00000145022	TCTA	1.05E-27	1.379749648	25.99262852
ENSG00000244879	GABPB1-AS1	1.10E-27	-0.955903156	25.97391544
ENSG00000138085	ATRAID	1.10E-27	0.907145527	25.97283488
ENSG00000136152	COG3	1.10E-27	-0.791116256	25.97082142
ENSG00000182149	IST1	1.11E-27	-0.861798042	25.96955648
ENSG00000100605	ITPK1	1.13E-27	-0.746640222	25.96289794
ENSG00000164051	CCDC51	1.16E-27	1.1832996	25.94963989
ENSG00000055483	USP36	1.17E-27	-0.926225305	25.94491821
ENSG00000037241	RPL26L1	1.18E-27	0.861256165	25.94382839
ENSG00000169288	MRPL1	1.22E-27	1.139858775	25.93029664
ENSG00000181222	POLR2A	1.28E-27	-1.152173181	25.90839102
ENSG00000197557	TTC30A	1.36E-27	1.746555103	25.88235592
ENSG00000150764	DIXDC1	1.39E-27	1.097598413	25.87223803
ENSG00000188033	ZNF490	1.40E-27	1.331893833	25.86912954
ENSG00000032219	ARID4A	1.43E-27	0.940391993	25.86250688
ENSG00000109881	CCDC34	1.45E-27	0.936745972	25.85546369
ENSG00000125834	STK35	1.48E-27	-0.903517219	25.84639929
ENSG00000177700	POLR2L	1.56E-27	0.862796635	25.82376132
ENSG00000185379	RAD51D	1.62E-27	0.997914245	25.80733936
ENSG00000100330	MTMR3	1.68E-27	-1.187366833	25.79373241
ENSG00000184292	TACSTD2	1.72E-27	-0.779898632	25.78147835
ENSG00000008853	RHOBTB2	1.74E-27	1.979789091	25.77839155
ENSG00000163312	HELQ	1.78E-27	1.544441352	25.76748769
ENSG00000169136	ATF5	1.78E-27	0.954446679	25.76712201
ENSG00000181409	AATK	1.83E-27	-1.088697526	25.75606669
ENSG00000133606	MKRN1	1.86E-27	-0.834860733	25.74940792
ENSG00000257167	TMPO-AS1	1.88E-27	1.927561483	25.74471627
ENSG00000115677	HDLBP	1.89E-27	-0.766435391	25.74358664
ENSG00000148400	NOTCH1	1.95E-27	-0.862648269	25.73008001
ENSG00000064115	TM7SF3	2.00E-27	0.84841534	25.71940528
ENSG00000108349	CASC3	2.03E-27	-0.796874472	25.71197228
ENSG00000244242	IFITM10	2.04E-27	-2.708315591	25.71181219
ENSG00000242125	SNHG3	2.04E-27	-1.003497335	25.7102959
ENSG00000166046	TCP11L2	2.12E-27	-1.192717279	25.69450474
ENSG00000157106	SMG1	2.13E-27	-0.825675723	25.69230205
ENSG00000133812	SBF2	2.16E-27	-0.769863709	25.68648637
ENSG00000174529	TMEM81	2.17E-27	-1.840767414	25.68480157
ENSG00000111875	ASF1A	2.25E-27	1.134622438	25.66921274
ENSG00000064703	DDX20	2.29E-27	0.968534495	25.66257234
ENSG00000115841	RMDN2	2.41E-27	1.462252202	25.64019127
ENSG00000132849	INADL	2.42E-27	-0.718640331	25.638542
ENSG00000117472	TSPAN1	2.51E-27	0.914037348	25.62265996
ENSG00000187908	DMBT1	2.52E-27	2.27513096	25.62161615
ENSG00000166415	WDR72	2.68E-27	1.000379482	25.5950012
ENSG00000104331	IMPAD1	2.80E-27	-0.816935302	25.57556753
ENSG00000087586	AURKA	2.81E-27	0.868795814	25.57451905
ENSG00000139737	SLAIN1	2.82E-27	1.0311	25.57332366
ENSG00000137331	IER3	2.83E-27	0.816000923	25.57171028
ENSG00000168792	ABHD15	3.11E-27	1.329118232	25.53155088
ENSG00000197261	C6orf141	3.14E-27	1.034094667	25.52706407
ENSG00000119777	TMEM214	3.15E-27	-0.75750098	25.52660202
ENSG00000270069	RP6-99M1.2	3.33E-27	-1.83277038	25.5019215
ENSG00000143376	SNX27	3.35E-27	-0.990371036	25.50014831
ENSG00000225953	SATB2-AS1	3.41E-27	-1.008421378	25.49304711
ENSG00000221963	APOL6	3.45E-27	-0.818472648	25.48812599
ENSG00000176410	DNAJC30	3.53E-27	1.80805693	25.47859909
ENSG00000204394	VARS	3.53E-27	0.821889709	25.47826169
ENSG00000073737	DHRS9	3.64E-27	1.220402008	25.4653434
ENSG00000182472	CAPN12	3.64E-27	-1.691266648	25.4653434
ENSG00000151503	NCAPD3	3.67E-27	0.75705714	25.46226213
ENSG00000133731	IMPA1	3.70E-27	-0.961000093	25.45886828
ENSG00000251369	ZNF550	3.72E-27	-0.931575578	25.45683485
ENSG00000120802	TMPO	3.74E-27	0.816647999	25.45463499
ENSG00000163681	SLMAP	3.91E-27	-0.736867196	25.43507635
ENSG00000116161	CACYBP	3.95E-27	0.813260944	25.43077201
ENSG00000049130	KITLG	4.08E-27	1.144133869	25.41757309
ENSG00000080854	IGSF9B	4.11E-27	-1.132635332	25.41483888
ENSG00000058453	CROCC	4.12E-27	-0.966218806	25.41340092
ENSG00000181472	ZBTB2	4.21E-27	1.142941654	25.40421458
ENSG00000188647	PTAR1	4.22E-27	-0.794806621	25.40307642
ENSG00000135454	B4GALNT1	4.45E-27	1.108765419	25.3802621
ENSG00000127526	SLC35E1	4.51E-27	-0.833074941	25.37535883
ENSG00000069020	MAST4	4.56E-27	0.858534329	25.37026949
ENSG00000182873	RP11-181G12.2	4.73E-27	-1.680143867	25.3548601
ENSG00000078900	TP73	4.97E-27	1.024302452	25.33393906
ENSG00000087088	BAX	5.02E-27	0.810679971	25.32962146
ENSG00000156675	RAB11FIP1	5.04E-27	-0.815533553	25.32825892
ENSG00000174547	MRPL11	5.05E-27	0.932208598	25.32700621
ENSG00000205808	PPAPDC2	5.16E-27	1.281249668	25.31824106
ENSG00000100714	MTHFD1	5.17E-27	0.797334461	25.31786605
[truncated: 15,979 more rows]
